# Supplementary material for: All That Glitters Is Not Gold: Importance of Rigorous Evaluation of Proteochemometric Models
Source: J Chem Inf Model. 2025 Sep 3;65(19):10239–52. doi: 10.1021/acs.jcim.5c00395 (PMC12529762; doi:10.1021/acs.jcim.5c00395)
Supplement: Supplementary file 1 [file ci5c00395_si_001.zip]

Archive with 9 entries (8 files):
- SI_tables/
- SI_tables/Supp_Table_S10_Recall_anova_results_by_split.xlsx
- SI_tables/Supp_Table_S11_ProtFeats_anova_results_by_split.xlsx
- SI_tables/Supp_Table_S4_F1_anova_results_combined.xlsx
- SI_tables/Supp_Table_S5_AUC_anova_results_combined.xlsx
- SI_tables/Supp_Table_S6_Recall_anova_results_combined.xlsx
- SI_tables/Supp_Table_S7_ProtFeats_anova_results_combined.xlsx
- SI_tables/Supp_Table_S8_F1_anova_results_by_split.xlsx
- SI_tables/Supp_Table_S9_AUC_anova_results_by_split.xlsx
