# Supplementary material for: All That Glitters Is Not Gold: Importance of Rigorous Evaluation of Proteochemometric Models
Source: J Chem Inf Model. 2025 Sep 3;65(19):10239–52. doi: 10.1021/acs.jcim.5c00395 (PMC12529762; doi:10.1021/acs.jcim.5c00395)
Supplement: Supplementary file 1 [file ci5c00395_si_001.zip › SI_tables/Supp_Table_S10_Recall_anova_results_by_split.xlsx]

## Sheet: Recall_ANOVA
Random
Variable	SS	df	F	PR(>F
emb	0.000113296	3	1.12563	0.340821
trim	0.000127319	1	3.79486	0.053355
ratio	0.0794803	1	2368.98	2.65e-91
emb x trim	0.000247913	3	2.46309	0.0648953
emb x ratio	0.000275878	3	2.74093	0.0455156
trim x ratio	0.000104588	1	3.11734	0.0795827
emb x trim x ratio	0.000129125	3	1.2829	0.282577
Residual	0.00483126	144
Kinase
Variable	SS	df	F	PR(>F
emb	0.0225939	3	0.941709	0.422276
trim	0.0120551	1	1.50736	0.221546
ratio	8.95286	1	1119.46	8.66e-70
emb x trim	0.00970229	3	0.404389	0.750064
emb x ratio	0.0107094	3	0.446367	0.720242
trim x ratio	0.000525345	1	0.0656887	0.798086
emb x trim x ratio	0.00173878	3	0.072472	0.974632
Residual	1.15164	144
Family
Variable	SS	df	F	PR(>F
emb	0.215694	3	11.048	1.43e-06
trim	0.0394111	1	6.05597	0.0150416
ratio	8.85575	1	1360.79	2.93e-75
emb x trim	0.215329	3	11.0293	1.46e-06
emb x ratio	0.289594	3	14.8331	1.82e-08
trim x ratio	0.00290413	1	0.446252	0.505189
emb x trim x ratio	0.026362	3	1.35027	0.260527
Residual	0.937125	144

## Sheet: Recall-emb-tukey
Random
group1	group2	meandiff	p-adj	lower	upper	reject
AF	ESM	-0.0008	0.9981	-0.0119	0.0104	FALSE
AF	PB	0	1	-0.0124	0.0125	FALSE
AF	T5	0.0015	0.9899	-0.011	0.0139	FALSE
ESM	PB	0.0008	0.9985	-0.0117	0.0132	FALSE
ESM	T5	0.0022	0.9668	-0.0102	0.0147	FALSE
PB	T5	0.0014	0.9927	-0.0122	0.0151	FALSE
Kinase
group1	group2	meandiff	p-adj	lower	upper	reject
AF	ESM	0.0213	0.9701	-0.1023	0.145	FALSE
AF	PB	0.0067	0.9993	-0.1315	0.1449	FALSE
AF	T5	0.0207	0.9801	-0.1175	0.1589	FALSE
ESM	PB	-0.0146	0.9928	-0.1528	0.1236	FALSE
ESM	T5	-0.0006	1	-0.1388	0.1376	FALSE
PB	T5	0.014	0.9951	-0.1374	0.1654	FALSE
Family
group1	group2	meandiff	p-adj	lower	upper	reject
AF	ESM	0.046	0.7535	-0.074	0.166	FALSE
AF	PB	-0.038	0.8836	-0.1721	0.0962	FALSE
AF	T5	0.0319	0.927	-0.1023	0.166	FALSE
ESM	PB	-0.0839	0.3689	-0.2181	0.0502	FALSE
ESM	T5	-0.0141	0.9929	-0.1482	0.12	FALSE
PB	T5	0.0698	0.6076	-0.0771	0.2168	FALSE

## Sheet: Recall-ratio-tukey
Random
group1	group2	meandiff	p-adj	lower	upper	reject
0	1	0.045	0	0.0433	0.0467	TRUE
Kinase
group1	group2	meandiff	p-adj	lower	upper	reject
0	1	0.4825	0	0.4562	0.5088	TRUE
Family
group1	group2	meandiff	p-adj	lower	upper	reject
0	1	0.4575	0	0.4272	0.4878	TRUE

## Sheet: Recall-dim
Random								Random
group1	group2	meandiff	p-adj	lower	upper	reject		group1	group2	meandiff	p-adj	lower	upper	reject
AF-CAE	AF-ORIG	0.0014	0.9799	-0.0161	0.0189	FALSE		ESM-CAE	ESM-ORIG	-0.0017	0.9737	-0.0198	0.0165	FALSE
AF-CAE	AF-TRIM	-0.0004	0.998	-0.0179	0.017	FALSE		ESM-CAE	ESM-TRIM	0.0009	0.9929	-0.0173	0.019	FALSE
AF-ORIG	AF-TRIM	-0.0018	0.9655	-0.0193	0.0156	FALSE		ESM-ORIG	ESM-TRIM	0.0025	0.9406	-0.0156	0.0206	FALSE
Kinase								Kinase
group1	group2	meandiff	p-adj	lower	upper	reject		group1	group2	meandiff	p-adj	lower	upper	reject
AF-CAE	AF-ORIG	0.0383	0.8867	-0.1586	0.2351	FALSE		ESM-CAE	ESM-ORIG	0.0533	0.8104	-0.1538	0.2603	FALSE
AF-CAE	AF-TRIM	0.0475	0.8307	-0.1493	0.2444	FALSE		ESM-CAE	ESM-TRIM	0.0518	0.8195	-0.1552	0.2588	FALSE
AF-ORIG	AF-TRIM	0.0093	0.9929	-0.1875	0.2061	FALSE		ESM-ORIG	ESM-TRIM	-0.0014	0.9998	-0.2085	0.2056	FALSE
Family								Family
group1	group2	meandiff	p-adj	lower	upper	reject		group1	group2	meandiff	p-adj	lower	upper	reject
AF-CAE	AF-ORIG	-0.0367	0.9009	-0.2396	0.1661	FALSE		ESM-CAE	ESM-ORIG	0.0083	0.9946	-0.194	0.2106	FALSE
AF-CAE	AF-TRIM	-0.0375	0.8969	-0.2403	0.1654	FALSE		ESM-CAE	ESM-TRIM	0.0517	0.8126	-0.1506	0.254	FALSE
AF-ORIG	AF-TRIM	-0.0008	1	-0.2036	0.2021	FALSE		ESM-ORIG	ESM-TRIM	0.0434	0.8639	-0.1589	0.2457	FALSE

## Sheet: Recall-trim
Random
group1	group2	meandiff	p-adj	lower	upper	reject
ORIG	TRIM	0.0018	0.6277	-0.0055	0.009	FALSE
Kinase
group1	group2	meandiff	p-adj	lower	upper	reject
ORIG	TRIM	0.0174	0.6655	-0.0618	0.0965	FALSE
Family
group1	group2	meandiff	p-adj	lower	upper	reject
ORIG	TRIM	0.0314	0.4433	-0.0493	0.1121	FALSE
