# Supplementary material for: All That Glitters Is Not Gold: Importance of Rigorous Evaluation of Proteochemometric Models
Source: J Chem Inf Model. 2025 Sep 3;65(19):10239–52. doi: 10.1021/acs.jcim.5c00395 (PMC12529762; doi:10.1021/acs.jcim.5c00395)
Supplement: Supplementary file 1 [file ci5c00395_si_001.zip › SI_tables/Supp_Table_S11_ProtFeats_anova_results_by_split.xlsx]

## Sheet: ProtFeats_ANOVA
Random
Variable	SS	df	F	PR(>F
emb	0.487592	3	543.53	2.71e-78
trim	0.00142902	1	4.77889	0.0304262
ratio	0.0176795	1	59.1232	2.12e-12
emb x trim	0.00543035	3	6.05334	0.000654682
emb x ratio	0.09355	3	104.282	6.33e-36
trim x ratio	0.00685765	1	22.9331	4.12e-06
emb x trim x ratio	0.00961582	3	10.719	2.11e-06
Residual	0.04306	144
Kinase
Variable	SS	df	F	PR(>F
emb	0.361371	3	103.827	7.84e-36
trim	0.046024	1	39.67	3.44e-09
ratio	0.0292443	1	25.2069	1.5e-06
emb x trim	0.00572536	3	1.64498	0.181644
emb x ratio	0.132042	3	37.9375	3.96e-18
trim x ratio	0.00209948	1	1.80963	0.180668
emb x trim x ratio	0.0608653	3	17.4875	9.79e-10
Residual	0.167065	144
Family
Variable	SS	df	F	PR(>F
emb	0.0846481	3	10.3941	3.11e-06
trim	0.0334698	1	12.3295	0.000595733
ratio	0.0190798	1	7.02855	0.0089203
emb x trim	0.0504965	3	6.20059	0.00054338
emb x ratio	0.107077	3	13.1483	1.23e-07
trim x ratio	0.00873857	1	3.21909	0.0748821
emb x trim x ratio	0.0130461	3	1.60196	0.191553
Residual	0.390904	144

## Sheet: ProtFeats-emb-tukey
Random
group1	group2	meandiff	p-adj	lower	upper	reject
AF	ESM	0.1951	0	0.1704	0.2198	TRUE
AF	PB	0.1668	0	0.1392	0.1945	TRUE
AF	T5	0.1515	0	0.1239	0.1791	TRUE
ESM	PB	-0.0282	0.0429	-0.0559	-0.0006	TRUE
ESM	T5	-0.0436	0.0004	-0.0712	-0.016	TRUE
PB	T5	-0.0154	0.5532	-0.0456	0.0149	FALSE
Kinase
group1	group2	meandiff	p-adj	lower	upper	reject
AF	ESM	0.1555	0	0.1291	0.1818	TRUE
AF	PB	0.107	0	0.0775	0.1364	TRUE
AF	T5	0.1099	0	0.0804	0.1393	TRUE
ESM	PB	-0.0485	0.0002	-0.0779	-0.019	TRUE
ESM	T5	-0.0456	0.0005	-0.075	-0.0162	TRUE
PB	T5	0.0029	0.9956	-0.0294	0.0351	FALSE
Family
group1	group2	meandiff	p-adj	lower	upper	reject
AF	ESM	0.0861	0	0.0549	0.1174	TRUE
AF	PB	0.085	0	0.0501	0.12	TRUE
AF	T5	0.0604	0.0001	0.0255	0.0953	TRUE
ESM	PB	-0.0011	0.9998	-0.0361	0.0338	FALSE
ESM	T5	-0.0257	0.2276	-0.0607	0.0092	FALSE
PB	T5	-0.0246	0.3437	-0.0629	0.0136	FALSE

## Sheet: ProtFeats-ratio-tukey
Random
group1	group2	meandiff	p-adj	lower	upper	reject
0	1	-0.0227	0.0968	-0.0496	0.0041	FALSE
Kinase
group1	group2	meandiff	p-adj	lower	upper	reject
0	1	0.0202	0.0864	-0.0029	0.0433	FALSE
Family
group1	group2	meandiff	p-adj	lower	upper	reject
0	1	-0.0322	0.0024	-0.0528	-0.0116	TRUE

## Sheet: ProtFeats-dim
Random								Random
group1	group2	meandiff	p-adj	lower	upper	reject		group1	group2	meandiff	p-adj	lower	upper	reject
AF-CAE	AF-ORIG	0.094	0	0.0522	0.1358	TRUE		ESM-CAE	ESM-ORIG	-0.1049	0	-0.1264	-0.0834	TRUE
AF-CAE	AF-TRIM	0.1013	0	0.0595	0.1431	TRUE		ESM-CAE	ESM-TRIM	-0.1058	0	-0.1273	-0.0843	TRUE
AF-ORIG	AF-TRIM	0.0073	0.9075	-0.0345	0.0491	FALSE		ESM-ORIG	ESM-TRIM	-0.001	0.9937	-0.0224	0.0205	FALSE
Kinase								Kinase
group1	group2	meandiff	p-adj	lower	upper	reject		group1	group2	meandiff	p-adj	lower	upper	reject
AF-CAE	AF-ORIG	0.0474	0.002	0.0156	0.0793	TRUE		ESM-CAE	ESM-ORIG	-0.0197	0.5219	-0.063	0.0236	FALSE
AF-CAE	AF-TRIM	0.078	0	0.0461	0.1098	TRUE		ESM-CAE	ESM-TRIM	-0.0036	0.9781	-0.0469	0.0397	FALSE
AF-ORIG	AF-TRIM	0.0305	0.0625	-0.0013	0.0624	FALSE		ESM-ORIG	ESM-TRIM	0.0161	0.6467	-0.0272	0.0594	FALSE
Family								Family
group1	group2	meandiff	p-adj	lower	upper	reject		group1	group2	meandiff	p-adj	lower	upper	reject
AF-CAE	AF-ORIG	0.0974	0.0001	0.0455	0.1493	TRUE		ESM-CAE	ESM-ORIG	0.0103	0.8412	-0.034	0.0547	FALSE
AF-CAE	AF-TRIM	0.091	0.0003	0.0392	0.1429	TRUE		ESM-CAE	ESM-TRIM	0.0065	0.933	-0.0378	0.0509	FALSE
AF-ORIG	AF-TRIM	-0.0064	0.9533	-0.0582	0.0455	FALSE		ESM-ORIG	ESM-TRIM	-0.0038	0.9768	-0.0481	0.0405	FALSE

## Sheet: ProtFeats-trim
Random
group1	group2	meandiff	p-adj	lower	upper	reject
ORIG	TRIM	0.006	0.5606	-0.0143	0.0262	FALSE
Kinase
group1	group2	meandiff	p-adj	lower	upper	reject
ORIG	TRIM	0.0339	0.0023	0.0123	0.0556	TRUE
Family
group1	group2	meandiff	p-adj	lower	upper	reject
ORIG	TRIM	0.0289	0.0057	0.0085	0.0493	TRUE
