# Supplementary material for: All That Glitters Is Not Gold: Importance of Rigorous Evaluation of Proteochemometric Models
Source: J Chem Inf Model. 2025 Sep 3;65(19):10239–52. doi: 10.1021/acs.jcim.5c00395 (PMC12529762; doi:10.1021/acs.jcim.5c00395)
Supplement: Supplementary file 1 [file ci5c00395_si_001.zip › SI_tables/Supp_Table_S4_F1_anova_results_combined.xlsx]

## Sheet: F1_ANOVA
None						None						Variable	SS	df	F	PR(>F)		Variable	SS	df	F	PR(>F)		Variable	SS	df	F	PR(>F)		Variable	SS	df	F	PR(>F)
Variable	SS	df	F	PR(>F)		Variable	SS	df	F	PR(>F)		shuffle	14.9577	3	1120.68	5.67e-280		shuffle	14.9577	3	1120.68	5.67e-280		shuffle	62.6312	3	3144.15	0		shuffle	62.6312	3	3144.15	0
splitType	4.753	2	363.589	2.56e-93		splitType	4.753	2	363.589	2.56e-93		shuffleType	0.484529	1	108.907	6.2e-24		shuffleType	0.484529	1	108.907	6.2e-24		shuffleType	0.875721	1	131.886	2.78e-28		shuffleType	0.875721	1	131.886	2.78e-28
emb	0.00167513	3	0.085428	0.96799		emb	0.00167513	3	0.085428	0.96799		splitType	0.950949	2	106.872	1.13e-41		splitType	0.950949	2	106.872	1.13e-41		splitType	2.48331	2	186.997	6.85e-67		splitType	2.48331	2	186.997	6.85e-67
trim	0.00283751	1	0.434121	0.510325		trim	0.00283751	1	0.434121	0.510325		emb	0.0413955	3	3.10147	0.0260914		emb	0.0413955	3	3.10147	0.0260914		emb	0.101089	3	5.07475	0.00174533		emb	0.101089	3	5.07475	0.00174533
ratio	0.00161303	1	0.246783	0.619602		ratio	0.00161303	1	0.246783	0.619602		trim	0.000826985	1	0.185881	0.666488		trim	0.000826985	1	0.185881	0.666488		trim	0.0483477	1	7.2813	0.00712062		trim	0.0483477	1	7.2813	0.00712062
splitType x emb	0.00906993	6	0.231273	0.966354		Residual	2.82365	7				shuffle x shuffleType	3.08037	3	230.79	1.02e-106		Residual	3.41684	768				shuffle x shuffleType	1.7891	3	89.8143	7.99e-50		Residual	5.09951	768
splitType x trim	0.00066768	2	0.0510753	0.950213		Protein						shuffle x splitType	2.85799	6	107.065	6.66e-98								shuffle x splitType	1.2394	6	31.1095	1.51e-33
emb x trim	0.00866477	3	0.441884	0.723169		Variable	SS	df	F	PR(>F)		shuffleType x splitType	0.30713	2	34.5167	4.42e-15								shuffleType x splitType	0.152718	2	11.4999	1.2e-05
splitType x ratio	0.435754	2	33.3338	3.45e-14		splitType	0.96379	2	58.5235	3.23e-23		shuffle x emb	0.106357	9	2.65619	0.00489375								shuffle x emb	0.15784	9	2.64123	0.00513405
emb x ratio	0.00318989	3	0.162677	0.92145		emb	0.00483546	3	0.195747	0.899283		shuffleType x emb	0.00838814	3	0.628465	0.596762								shuffleType x emb	0.0282867	3	1.42002	0.2356
trim x ratio	0.000170128	1	0.0260284	0.871906		trim	9.09e-05	1	0.011034	0.916391		splitType x emb	0.0660625	6	2.4748	0.022333								splitType x emb	0.117334	6	2.94513	0.00756296
splitType x emb x trim	0.020805	6	0.530506	0.785164		ratio	0.0165806	1	2.01362	0.156614		shuffle x trim	0.01015	3	0.760466	0.51646								shuffle x trim	0.0392135	3	1.96855	0.117244
splitType x emb x ratio	0.0138118	6	0.352186	0.908561		Residual	3.55718	7				shuffleType x trim	0.00800391	1	1.79903	0.180226								shuffleType x trim	0.00016188	1	0.0243796	0.875964
splitType x trim x ratio	0.000618721	2	0.0473301	0.953777		Ligand						splitType x trim	0.000444707	2	0.0499782	0.951253								splitType x trim	0.00143178	2	0.107815	0.897807
emb x trim x ratio	0.0154637	3	0.788614	0.500726		Variable	SS	df	F	PR(>F)		emb x trim	0.0629518	3	4.71654	0.00286464								emb x trim	0.127601	3	6.40568	0.000274329
splitType x emb x trim x ratio	0.0286556	6	0.730686	0.625106		splitType	0.366603	2	26.3761	1.56e-11		shuffle x shuffleType x splitType	0.244865	6	9.17301	1.02e-09								shuffle x shuffleType x splitType	0.122713	6	3.08016	0.00550344
Residual	2.82365	432				emb	0.175344	3	8.41035	1.92e-05		shuffle x shuffleType x emb	0.0693732	9	1.73255	0.0779199								shuffle x shuffleType x emb	0.0373824	9	0.625544	0.775831
Protein						trim	0.00533683	1	0.767943	0.381341		shuffle x splitType x emb	0.175948	18	2.19709	0.00288307								shuffle x splitType x emb	0.280063	18	2.34324	0.00130413
Variable	SS	df	F	PR(>F)		ratio	14.7049	1	2115.95	1.42e-168		shuffleType x splitType x emb	0.0209084	6	0.78326	0.583164								shuffleType x splitType x emb	0.0485027	6	1.21744	0.294943
splitType	0.96379	2	58.5235	3.23e-23		Residual	3.00219	7				shuffle x shuffleType x trim	0.00917714	3	0.687579	0.559779								shuffle x shuffleType x trim	0.000219177	3	0.0110029	0.998419
emb	0.00483546	3	0.195747	0.899283		Label						shuffle x splitType x trim	0.0505175	6	1.89246	0.0795088								shuffle x splitType x trim	0.00555955	6	0.139547	0.990987
trim	9.09e-05	1	0.011034	0.916391		Variable	SS	df	F	PR(>F)		shuffleType x splitType x trim	0.00692581	2	0.778354	0.459523								shuffleType x splitType x trim	0.000298985	2	0.022514	0.977738
ratio	0.0165806	1	2.01362	0.156614		splitType	0.369408	2	11.2795	1.68e-05		shuffle x emb x trim	0.072833	9	1.81896	0.0614106								shuffle x emb x trim	0.0817814	9	1.3685	0.198282
splitType x emb	0.00825239	6	0.167035	0.985396		emb	0.0423694	3	0.862468	0.460536		shuffleType x emb x trim	0.0152742	3	1.14439	0.330253								shuffleType x emb x trim	0.0181408	3	0.910686	0.435324
splitType x trim	0.00015599	2	0.00947209	0.990573		trim	0.0180731	1	1.10368	0.294047		splitType x emb x trim	0.135044	6	5.05897	4.2e-05								splitType x emb x trim	0.276173	6	6.93207	3.46e-07
emb x trim	0.00162474	3	0.065772	0.977992		ratio	6.60989	1	403.651	7.05e-64		shuffle x shuffleType x splitType x emb	0.142185	18	1.77549	0.0242705								shuffle x shuffleType x splitType x emb	0.105546	18	0.883087	0.599767
splitType x ratio	0.260921	2	15.8437	2.29e-07		Residual	7.07411	7				shuffle x shuffleType x splitType x trim	0.0524127	6	1.96346	0.0684734								shuffle x shuffleType x splitType x trim	0.00514636	6	0.129176	0.992684
emb x ratio	0.00150282	3	0.0608364	0.980335		*Combined with all conditions (separately performed for shuffleType)						shuffle x shuffleType x emb x trim	0.048294	9	1.20611	0.287682								shuffle x shuffleType x emb x trim	0.0219185	9	0.366776	0.95078
trim x ratio	0.00131298	1	0.159455	0.689857								shuffle x splitType x emb x trim	0.179349	18	2.23956	0.00229523								shuffle x splitType x emb x trim	0.182257	18	1.52491	0.0744459
splitType x emb x trim	0.00691537	6	0.139972	0.990874								shuffleType x splitType x emb x trim	0.0191395	6	0.716996	0.635997								shuffleType x splitType x emb x trim	0.0493092	6	1.23768	0.284617
splitType x emb x ratio	0.0117671	6	0.238175	0.963803								shuffle x shuffleType x splitType x emb x trim	0.103235	18	1.28912	0.186871								shuffle x shuffleType x splitType x emb x trim	0.065412	18	0.547291	0.93543
splitType x trim x ratio	0.00219831	2	0.133487	0.875075								Residual	3.41684	768										Residual	5.09951	768
emb x trim x ratio	0.00569794	3	0.230661	0.87503								*ANOVA for SNA=0 only												*ANOVA for SNA=1 only
splitType x emb x trim x ratio	0.007066	6	0.143021	0.99033
Residual	3.55718	432
Ligand
Variable	SS	df	F	PR(>F)
splitType	0.366603	2	26.3761	1.56e-11
emb	0.175344	3	8.41035	1.92e-05
trim	0.00533683	1	0.767943	0.381341
ratio	14.7049	1	2115.95	1.42e-168
splitType x emb	0.268038	6	6.42823	1.67e-06
splitType x trim	0.0054352	2	0.391049	0.676586
emb x trim	0.0296945	3	1.4243	0.235035
splitType x ratio	0.155332	2	11.1757	1.85e-05
emb x ratio	0.0578976	3	2.77706	0.0409076
trim x ratio	0.0411159	1	5.91637	0.015406
splitType x emb x trim	0.145984	6	3.50107	0.0021587
splitType x emb x ratio	0.0727583	6	1.74493	0.109069
splitType x trim x ratio	0.0252239	2	1.8148	0.164111
emb x trim x ratio	0.166384	3	7.98062	3.45e-05
splitType x emb x trim x ratio	0.216295	6	5.18729	3.61e-05
Residual	3.00219	432
Label
Variable	SS	df	F	PR(>F)
splitType	0.369408	2	11.2795	1.68e-05
emb	0.0423694	3	0.862468	0.460536
trim	0.0180731	1	1.10368	0.294047
ratio	6.60989	1	403.651	7.05e-64
splitType x emb	0.100268	6	1.02052	0.411179
splitType x trim	0.00780483	2	0.238312	0.78806
emb x trim	0.00124681	3	0.02538	0.99453
splitType x ratio	0.226845	2	6.92645	0.00109422
emb x ratio	0.119867	3	2.44	0.0638557
trim x ratio	0.0296009	1	1.80766	0.179495
splitType x emb x trim	0.129167	6	1.31466	0.249082
splitType x emb x ratio	0.155442	6	1.58208	0.15065
splitType x trim x ratio	0.0158489	2	0.483929	0.61669
emb x trim x ratio	0.11639	3	2.36923	0.0700719
splitType x emb x trim x ratio	0.217935	6	2.21814	0.0404386
Residual	7.07411	432

## Sheet: F1-emb-tukey
None								group1	group2	meandiff	p-adj	lower	upper	reject
group1	group2	meandiff	p-adj	lower	upper	reject		AF	ESM	-0.01	0.8602	-0.0425	0.0226	FALSE
AF	ESM	-0.0084	0.9389	-0.0461	0.0292	FALSE		AF	PB	0.0048	0.9867	-0.0316	0.0412	FALSE
AF	PB	0.0026	0.9985	-0.0395	0.0448	FALSE		AF	T5	-0.0074	0.9536	-0.0438	0.029	FALSE
AF	T5	0.0068	0.9762	-0.0354	0.0489	FALSE		ESM	PB	0.0147	0.7247	-0.0217	0.0512	FALSE
ESM	PB	0.0111	0.9056	-0.031	0.0532	FALSE		ESM	T5	0.0026	0.9979	-0.0338	0.039	FALSE
ESM	T5	0.0152	0.789	-0.0269	0.0573	FALSE		PB	T5	-0.0122	0.8609	-0.0521	0.0277	FALSE
PB	T5	0.0041	0.9957	-0.042	0.0503	FALSE		*SNA=0 only
Protein
group1	group2	meandiff	p-adj	lower	upper	reject		group1	group2	meandiff	p-adj	lower	upper	reject
AF	ESM	-0.0033	0.9892	-0.0305	0.0238	FALSE		AF	ESM	-0.0149	0.8942	-0.0692	0.0393	FALSE
AF	PB	-0.0018	0.9987	-0.0322	0.0285	FALSE		AF	PB	-0.0126	0.9503	-0.0733	0.048	FALSE
AF	T5	0.0018	0.9987	-0.0286	0.0321	FALSE		AF	T5	-0.0249	0.7171	-0.0856	0.0358	FALSE
ESM	PB	0.0015	0.9993	-0.0289	0.0319	FALSE		ESM	PB	0.0023	0.9997	-0.0584	0.063	FALSE
ESM	T5	0.0051	0.9726	-0.0252	0.0355	FALSE		ESM	T5	-0.01	0.9747	-0.0706	0.0507	FALSE
PB	T5	0.0036	0.9924	-0.0296	0.0369	FALSE		PB	T5	-0.0122	0.9648	-0.0787	0.0542	FALSE
Ligand								*SNA=1 only
group1	group2	meandiff	p-adj	lower	upper	reject
AF	ESM	-0.0223	0.7207	-0.0772	0.0325	FALSE
AF	PB	-0.0075	0.9893	-0.0688	0.0539	FALSE
AF	T5	-0.0466	0.2055	-0.108	0.0147	FALSE
ESM	PB	0.0149	0.9242	-0.0465	0.0762	FALSE
ESM	T5	-0.0243	0.7382	-0.0856	0.0371	FALSE
PB	T5	-0.0392	0.4378	-0.1064	0.0281	FALSE
Label
group1	group2	meandiff	p-adj	lower	upper	reject
AF	ESM	-0.0157	0.8413	-0.0645	0.0331	FALSE
AF	PB	-0.0091	0.9736	-0.0636	0.0455	FALSE
AF	T5	-0.0265	0.5943	-0.081	0.028	FALSE
ESM	PB	0.0066	0.9895	-0.0479	0.0611	FALSE
ESM	T5	-0.0108	0.9565	-0.0654	0.0437	FALSE
PB	T5	-0.0174	0.8761	-0.0772	0.0423	FALSE
*Combined over both SNA conditions

## Sheet: F1-ratio-tukey
None
group1	group2	meandiff	p-adj	lower	upper	reject
0	1	-0.0064	0.5723	-0.0286	0.0158	FALSE
Protein
group1	group2	meandiff	p-adj	lower	upper	reject
0	1	-0.0113	0.1653	-0.0273	0.0047	FALSE
Ligand
group1	group2	meandiff	p-adj	lower	upper	reject
0	1	-0.3526	0	-0.3685	-0.3367	TRUE
Label
group1	group2	meandiff	p-adj	lower	upper	reject
0	1	-0.2363	0	-0.258	-0.2146	TRUE

## Sheet: F1-shuffleType
None								group1	group2	meandiff	p-adj	lower	upper	reject
group1	group2	meandiff	p-adj	lower	upper	reject		test	train	-0.0445	0	-0.0636	-0.0254	TRUE
test	train	0	1	-0.0222	0.0222	FALSE		*SNA=0
Protein
group1	group2	meandiff	p-adj	lower	upper	reject		group1	group2	meandiff	p-adj	lower	upper	reject
test	train	0.0604	0	0.0451	0.0756	TRUE		test	train	-0.0625	0.0001	-0.0943	-0.0306	TRUE
Ligand								*SNA=1
group1	group2	meandiff	p-adj	lower	upper	reject
test	train	-0.0742	0	-0.1061	-0.0423	TRUE
Label
group1	group2	meandiff	p-adj	lower	upper	reject
test	train	-0.2002	0	-0.224	-0.1763	TRUE
*Combined over both SNA conditions

## Sheet: F1-splitType
None								group1	group2	meandiff	p-adj	lower	upper	reject
group1	group2	meandiff	p-adj	lower	upper	reject		family	kinase	-0.0256	0.076	-0.0533	0.002	FALSE
family	kinase	0.0303	0.0032	0.0086	0.052	TRUE		family	random	0.0526	0	0.0249	0.0802	TRUE
family	random	0.2325	0	0.2108	0.2542	TRUE		kinase	random	0.0782	0	0.0505	0.1059	TRUE
kinase	random	0.2022	0	0.1805	0.2239	TRUE		*SNA=0
Protein
group1	group2	meandiff	p-adj	lower	upper	reject		group1	group2	meandiff	p-adj	lower	upper	reject
family	kinase	0.0234	0.0239	0.0025	0.0444	TRUE		family	kinase	0.0655	0.0026	0.0194	0.1117	TRUE
family	random	0.1051	0	0.0842	0.1261	TRUE		family	random	0.1274	0	0.0813	0.1736	TRUE
kinase	random	0.0817	0	0.0608	0.1026	TRUE		kinase	random	0.0619	0.0048	0.0157	0.1081	TRUE
Ligand								*SNA=1
group1	group2	meandiff	p-adj	lower	upper	reject
family	kinase	-0.0053	0.9628	-0.0524	0.0419	FALSE
family	random	0.057	0.0128	0.0099	0.1042	TRUE
kinase	random	0.0623	0.0057	0.0151	0.1095	TRUE
Label
group1	group2	meandiff	p-adj	lower	upper	reject
family	kinase	0.0314	0.1818	-0.0104	0.0731	FALSE
family	random	-0.0346	0.1261	-0.0764	0.0071	FALSE
kinase	random	-0.066	0.0006	-0.1078	-0.0243	TRUE
*Combined over both SNA conditions

## Sheet: F1-trim
None								group1	group2	meandiff	p-adj	lower	upper	reject
group1	group2	meandiff	p-adj	lower	upper	reject		ORIG	TRIM	-0.0019	0.8658	-0.0234	0.0197	FALSE
ORIG	TRIM	0.0049	0.6829	-0.0185	0.0282	FALSE		*SNA=0
Protein
group1	group2	meandiff	p-adj	lower	upper	reject		group1	group2	meandiff	p-adj	lower	upper	reject
ORIG	TRIM	0.0009	0.9246	-0.0172	0.0189	FALSE		ORIG	TRIM	0.0142	0.4356	-0.0215	0.0499	FALSE
Ligand								*SNA=1
group1	group2	meandiff	p-adj	lower	upper	reject
ORIG	TRIM	0.0067	0.7173	-0.0295	0.0428	FALSE
Label
group1	group2	meandiff	p-adj	lower	upper	reject
ORIG	TRIM	0.0123	0.4515	-0.0197	0.0443	FALSE
*Combined over both SNA conditions

## Sheet: F1-shuffle
group1	group2	meandiff	p-adj	lower	upper	reject		group1	group2	meandiff	p-adj	lower	upper	reject
Label	Ligand	0.1516	0	0.1272	0.176	TRUE		Label	Ligand	0.0353	0.0025	0.0095	0.0612	TRUE
Label	None	0.3107	0	0.2863	0.335	TRUE		Label	None	0.5406	0	0.5147	0.5664	TRUE
Label	Protein	0.2863	0	0.2619	0.3106	TRUE		Label	Protein	0.5113	0	0.4854	0.5371	TRUE
Ligand	None	0.159	0	0.1347	0.1834	TRUE		Ligand	None	0.5052	0	0.4794	0.531	TRUE
Ligand	Protein	0.1346	0	0.1103	0.159	TRUE		Ligand	Protein	0.4759	0	0.4501	0.5017	TRUE
None	Protein	-0.0244	0.0499	-0.0488	0	TRUE		None	Protein	-0.0293	0.0187	-0.0551	-0.0035	TRUE
*SNA=0 only								*SNA=1 only
