# Supplementary material for: All That Glitters Is Not Gold: Importance of Rigorous Evaluation of Proteochemometric Models
Source: J Chem Inf Model. 2025 Sep 3;65(19):10239–52. doi: 10.1021/acs.jcim.5c00395 (PMC12529762; doi:10.1021/acs.jcim.5c00395)
Supplement: Supplementary file 1 [file ci5c00395_si_001.zip › SI_tables/Supp_Table_S5_AUC_anova_results_combined.xlsx]

## Sheet: AUC_ANOVA
None						None						Variable	SS	df	F	PR(>F)		Variable	SS	df	F	PR(>F)		Variable	SS	df	F	PR(>F)		Variable	SS	df	F	PR(>F)
Variable	SS	df	F	PR(>F		Variable	SS	df	F	PR(>F		shuffle	10.521	3	1582.19	0		shuffle	10.521	3	1582.19	0		shuffle	22.4795	3	2097.63	0		shuffle	22.4795	3	2097.63	0
splitType	6.49238	2	661.406	3.24e-132		splitType	6.49238	2	661.406	3.24e-132		shuffleType	0.547666	1	247.08	1.77e-48		shuffleType	0.547666	1	247.08	1.77e-48		shuffleType	0.0643439	1	18.0124	2.46e-05		shuffleType	0.0643439	1	18.0124	2.46e-05
emb	0.0293772	3	1.99519	0.114002		emb	0.0293772	3	1.99519	0.114002		splitType	4.58164	2	1033.51	1.58e-218		splitType	4.58164	2	1033.51	1.58e-218		splitType	1.68998	2	236.545	9.08e-81		splitType	1.68998	2	236.545	9.08e-81
trim	0.00609248	1	1.24133	0.265834		trim	0.00609248	1	1.24133	0.265834		emb	0.0300842	3	4.52417	0.0037357		emb	0.0300842	3	4.52417	0.0037357		emb	0.00520703	3	0.485883	0.692179		emb	0.00520703	3	0.485883	0.692179
ratio	0.914597	1	186.348	1.59e-35		ratio	0.914597	1	186.348	1.59e-35		trim	0.00209944	1	0.947165	0.330749		trim	0.00209944	1	0.947165	0.330749		trim	0.000630763	1	0.176575	0.674451		trim	0.000630763	1	0.176575	0.674451
splitType x emb	0.0231757	6	0.787001	0.580447		Residual	2.12026	432				shuffle x shuffleType	0.811164	3	121.986	1.3e-64		Residual	1.70231	768				shuffle x shuffleType	0.0965298	3	9.00748	7.23e-06		Residual	2.74346	768
splitType x trim	0.00974585	2	0.992851	0.371363		Protein						shuffle x splitType	2.57774	6	193.825	4.73e-150								shuffle x splitType	1.22242	6	57.0337	2.5e-58
emb x trim	0.00210557	3	0.143002	0.934128		Variable	SS	df	F	PR(>F		shuffleType x splitType	0.0586333	2	13.2262	2.25e-06								shuffleType x splitType	0.0651403	2	9.11765	0.000122048
splitType x ratio	0.621636	2	63.3286	7.6e-25		splitType	1.46997	2	93.3746	1.98e-34		shuffle x emb	0.040403	9	2.02531	0.0340678								shuffle x emb	0.0018289	9	0.0568867	0.999966
emb x ratio	0.0343603	3	2.33362	0.0734192		emb	0.00504662	3	0.213712	0.886892		shuffleType x emb	0.0022081	3	0.332063	0.802174								shuffleType x emb	0.000706423	3	0.0659185	0.977934
trim x ratio	1.47e-05	1	0.00299498	0.956382		trim	0.000119871	1	0.0152287	0.901844		splitType x emb	0.028643	6	2.15372	0.0455128								splitType x emb	0.0209159	6	0.97586	0.440417
splitType x emb x trim	0.000952842	6	0.0323567	0.999856		ratio	0.502354	1	63.8204	1.25e-14		shuffle x trim	0.00460085	3	0.691893	0.557144								shuffle x trim	0.00228068	3	0.212817	0.887541
splitType x emb x ratio	0.0226417	6	0.768869	0.59472		Residual	3.40043	432				shuffleType x trim	0.000518253	1	0.23381	0.628851								shuffleType x trim	0.000284124	1	0.0795373	0.778001
splitType x trim x ratio	0.0115563	2	1.17729	0.309098		Ligand						splitType x trim	0.0113372	2	2.5574	0.078166								splitType x trim	0.00319104	2	0.446648	0.639935
emb x trim x ratio	0.0239525	3	1.62676	0.182454		Variable	SS	df	F	PR(>F		emb x trim	0.0223569	3	3.36211	0.0183365								emb x trim	0.0080372	3	0.749975	0.522537
splitType x emb x trim x ratio	0.0402472	6	1.36672	0.226549		splitType	1.02263	2	305.243	2.3e-83		shuffle x shuffleType x splitType	0.113905	6	8.56476	4.99e-09								shuffle x shuffleType x splitType	0.063119	6	2.94491	0.00756684
Residual	2.12026	432				emb	0.00230564	3	0.458804	0.711214		shuffle x shuffleType x emb	0.010953	9	0.549053	0.838812								shuffle x shuffleType x emb	0.00245865	9	0.0764746	0.999879
Protein						trim	0.000764509	1	0.456393	0.499676		shuffle x splitType x emb	0.0295294	18	0.740124	0.770678								shuffle x splitType x emb	0.0102869	18	0.159984	0.999978
Variable	SS	df	F	PR(>F		ratio	0.175937	1	105.03	3.3e-22		shuffleType x splitType x emb	0.00412664	6	0.31029	0.931744								shuffleType x splitType x emb	0.00331084	6	0.154472	0.988172
splitType	1.46997	2	93.3746	1.98e-34		Residual	0.723648	432				shuffle x shuffleType x trim	0.000493589	3	0.0742277	0.973828								shuffle x shuffleType x trim	0.000300191	3	0.0280117	0.993676
emb	0.00504662	3	0.213712	0.886892		Label						shuffle x splitType x trim	0.016852	6	1.26713	0.270105								shuffle x splitType x trim	0.00104039	6	0.0485408	0.999535
trim	0.000119871	1	0.0152287	0.901844		Variable	SS	df	F	PR(>F		shuffleType x splitType x trim	5.91e-05	2	0.0133268	0.986762								shuffleType x splitType x trim	0.000600573	2	0.0840619	0.919383
ratio	0.502354	1	63.8204	1.25e-14		splitType	0.000534917	2	0.975832	0.377708		shuffle x emb x trim	0.0128698	9	0.645138	0.758703								shuffle x emb x trim	0.00701223	9	0.218111	0.991942
splitType x emb	0.00627927	6	0.132956	0.992055		emb	0.000253066	3	0.307773	0.819777		shuffleType x emb x trim	0.00288589	3	0.43399	0.728726								shuffleType x emb x trim	0.000885786	3	0.0826553	0.969477
splitType x trim	0.000468621	2	0.0297675	0.970673		trim	0.000266861	1	0.973653	0.324323		splitType x emb x trim	0.0302903	6	2.27758	0.0346896								splitType x emb x trim	0.0123555	6	0.576466	0.749283
emb x trim	0.00442433	3	0.18736	0.904992		ratio	0.00589303	1	21.5009	4.69e-06		shuffle x shuffleType x splitType x emb	0.0134653	18	0.337493	0.995714								shuffle x shuffleType x splitType x emb	0.0163815	18	0.254768	0.999339
splitType x ratio	0.101453	2	6.44443	0.00174645		Residual	0.118404	432				shuffle x shuffleType x splitType x trim	0.00219548	6	0.165082	0.985898								shuffle x shuffleType x splitType x trim	0.00191199	6	0.0892069	0.997366
emb x ratio	0.0029967	3	0.126903	0.944143		*Combined with all conditions (separately performed for shuffleType)						shuffle x shuffleType x emb x trim	0.00823801	9	0.412954	0.928593								shuffle x shuffleType x emb x trim	0.0040454	9	0.125829	0.999052
trim x ratio	0.00051961	1	0.0660127	0.797356								shuffle x splitType x emb x trim	0.0267327	18	0.670026	0.842505								shuffle x splitType x emb x trim	0.013693	18	0.212956	0.999816
splitType x emb x trim	0.00499079	6	0.105674	0.99576								shuffleType x splitType x emb x trim	0.0061901	6	0.465445	0.834119								shuffleType x splitType x emb x trim	0.000911787	6	0.0425407	0.999683
splitType x emb x ratio	0.0162888	6	0.344895	0.912772								shuffle x shuffleType x splitType x emb x trim	0.008919	18	0.223545	0.999738								shuffle x shuffleType x splitType x emb x trim	0.00442341	18	0.0687936	1
splitType x trim x ratio	0.00216998	2	0.13784	0.871276								Residual	1.70231	768										Residual	2.74346	768
emb x trim x ratio	0.0127528	3	0.540052	0.65509								*ANOVA for SNA=0 only												*ANOVA for SNA=1 only
splitType x emb x trim x ratio	0.0067518	6	0.142961	0.990341
Residual	3.40043	432
Ligand
Variable	SS	df	F	PR(>F
splitType	1.02263	2	305.243	2.3e-83
emb	0.00230564	3	0.458804	0.711214
trim	0.000764509	1	0.456393	0.499676
ratio	0.175937	1	105.03	3.3e-22
splitType x emb	0.00804325	6	0.80027	0.570077
splitType x trim	0.00151621	2	0.452571	0.636292
emb x trim	0.00173624	3	0.345498	0.792433
splitType x ratio	0.359869	2	107.417	1.36e-38
emb x ratio	0.00234118	3	0.465875	0.706242
trim x ratio	0.000997074	1	0.595229	0.440826
splitType x emb x trim	0.0112954	6	1.12384	0.347338
splitType x emb x ratio	0.00963358	6	0.958501	0.453001
splitType x trim x ratio	0.00580353	2	1.73228	0.178107
emb x trim x ratio	0.00170217	3	0.338717	0.797349
splitType x emb x trim x ratio	0.0164368	6	1.63539	0.135704
Residual	0.723648	432
Label
Variable	SS	df	F	PR(>F
splitType	0.000534917	2	0.975832	0.377708
emb	0.000253066	3	0.307773	0.819777
trim	0.000266861	1	0.973653	0.324323
ratio	0.00589303	1	21.5009	4.69e-06
splitType x emb	0.00185493	6	1.12796	0.344946
splitType x trim	0.000636099	2	1.16041	0.314331
emb x trim	0.00186111	3	2.26344	0.080475
splitType x ratio	0.00330129	2	6.02244	0.002632
emb x ratio	0.000842395	3	1.0245	0.381536
trim x ratio	0.000836634	1	3.05249	0.0813242
splitType x emb x trim	0.00135138	6	0.821759	0.553433
splitType x emb x ratio	0.00145802	6	0.886608	0.504516
splitType x trim x ratio	0.000523956	2	0.955835	0.385303
emb x trim x ratio	0.00174135	3	2.11779	0.097277
splitType x emb x trim x ratio	0.00104541	6	0.635699	0.701696
Residual	0.118404	432

## Sheet: AUC-emb-tukey
None								group1	group2	meandiff	p-adj	lower	upper	reject
group1	group2	meandiff	p-adj	lower	upper	reject		AF	ESM	0.0085	0.8723	-0.0202	0.0372	FALSE
AF	ESM	0.0078	0.9629	-0.0336	0.0491	FALSE		AF	PB	0.0018	0.999	-0.0303	0.0339	FALSE
AF	PB	0.0036	0.9972	-0.0427	0.0498	FALSE		AF	T5	0.0084	0.9071	-0.0237	0.0405	FALSE
AF	T5	0.0158	0.814	-0.0304	0.0621	FALSE		ESM	PB	-0.0067	0.9496	-0.0388	0.0254	FALSE
ESM	PB	-0.0042	0.9956	-0.0504	0.0421	FALSE		ESM	T5	-0.0001	1	-0.0322	0.032	FALSE
ESM	T5	0.0081	0.9695	-0.0382	0.0543	FALSE		PB	T5	0.0066	0.9623	-0.0285	0.0418	FALSE
PB	T5	0.0123	0.9247	-0.0384	0.0629	FALSE
Protein								*SNA=0 only
group1	group2	meandiff	p-adj	lower	upper	reject
AF	ESM	0.0018	0.9986	-0.0277	0.0313	FALSE		group1	group2	meandiff	p-adj	lower	upper	reject
AF	PB	-0.003	0.9954	-0.036	0.03	FALSE		AF	ESM	-0.0023	0.998	-0.0353	0.0308	FALSE
AF	T5	0.0061	0.9649	-0.0269	0.039	FALSE		AF	PB	-0.0022	0.9988	-0.0391	0.0348	FALSE
ESM	PB	-0.0048	0.9815	-0.0378	0.0281	FALSE		AF	T5	0.0034	0.9954	-0.0336	0.0403	FALSE
ESM	T5	0.0042	0.9875	-0.0287	0.0372	FALSE		ESM	PB	0.0001	1	-0.0369	0.0371	FALSE
PB	T5	0.0091	0.9164	-0.0271	0.0452	FALSE		ESM	T5	0.0057	0.9793	-0.0313	0.0426	FALSE
Ligand								PB	T5	0.0056	0.9849	-0.0349	0.046	FALSE
group1	group2	meandiff	p-adj	lower	upper	reject
AF	ESM	0.0036	0.9627	-0.0157	0.023	FALSE		*SNA=1 only
AF	PB	-0.0007	0.9998	-0.0224	0.0209	FALSE
AF	T5	0.0013	0.9986	-0.0203	0.023	FALSE
ESM	PB	-0.0044	0.9542	-0.026	0.0173	FALSE
ESM	T5	-0.0023	0.9928	-0.024	0.0193	FALSE
PB	T5	0.0021	0.996	-0.0217	0.0258	FALSE
Label
group1	group2	meandiff	p-adj	lower	upper	reject
AF	ESM	-0.0008	0.9702	-0.0054	0.0038	FALSE
AF	PB	-0.0006	0.9882	-0.0058	0.0045	FALSE
AF	T5	0.0003	0.9983	-0.0048	0.0055	FALSE
ESM	PB	0.0002	0.9998	-0.005	0.0053	FALSE
ESM	T5	0.0011	0.9411	-0.004	0.0063	FALSE
PB	T5	0.001	0.9694	-0.0047	0.0066	FALSE
*Combined over both SNA conditions

## Sheet: AUC-ratio-tukey
None
group1	group2	meandiff	p-adj	lower	upper	reject
0	1	0.0904	0	0.0671	0.1137	TRUE
Protein
group1	group2	meandiff	p-adj	lower	upper	reject
0	1	0.0644	0	0.0478	0.081	TRUE
Ligand
group1	group2	meandiff	p-adj	lower	upper	reject
0	1	-0.0367	0	-0.0477	-0.0256	TRUE
Label
group1	group2	meandiff	p-adj	lower	upper	reject
0	1	-0.006	0	-0.0087	-0.0033	TRUE
*Combined over both SNA conditions

## Sheet: AUC-shuffleType
None								group1	group2	meandiff	p-adj	lower	upper	reject
group1	group2	meandiff	p-adj	lower	upper	reject		test	train	0.0487	0	0.032	0.0654	TRUE
test	train	0	1	-0.0244	0.0244	FALSE		*SNA=0 only
Protein
group1	group2	meandiff	p-adj	lower	upper	reject		group1	group2	meandiff	p-adj	lower	upper	reject
test	train	0.0985	0	0.083	0.114	TRUE		test	train	0.0173	0.0813	-0.0022	0.0368	FALSE
Ligand								*SNA=1 only
group1	group2	meandiff	p-adj	lower	upper	reject
test	train	0.0316	0	0.0205	0.0428	TRUE
Label
group1	group2	meandiff	p-adj	lower	upper	reject
test	train	0.0019	0.17	-0.0008	0.0046	FALSE
*Combined over both SNA conditions

## Sheet: AUC-splitType
None								group1	group2	meandiff	p-adj	lower	upper	reject
group1	group2	meandiff	p-adj	lower	upper	reject		family	kinase	0.0027	0.9541	-0.0191	0.0246	FALSE
family	kinase	0.0538	0	0.032	0.0757	TRUE		family	random	0.1523	0	0.1305	0.1742	TRUE
family	random	0.2779	0	0.2561	0.2998	TRUE		kinase	random	0.1496	0	0.1278	0.1714	TRUE
kinase	random	0.2241	0	0.2023	0.246	TRUE		*SNA=0
Protein
group1	group2	meandiff	p-adj	lower	upper	reject		group1	group2	meandiff	p-adj	lower	upper	reject
family	kinase	0.0496	0	0.0278	0.0714	TRUE		family	kinase	0.0485	0.0001	0.0208	0.0762	TRUE
family	random	0.1367	0	0.1149	0.1584	TRUE		family	random	0.1053	0	0.0776	0.133	TRUE
kinase	random	0.0871	0	0.0653	0.1088	TRUE		kinase	random	0.0568	0	0.0291	0.0845	TRUE
Ligand								*SNA=1
group1	group2	meandiff	p-adj	lower	upper	reject
family	kinase	-0.0026	0.8745	-0.0152	0.0099	FALSE
family	random	0.0982	0	0.0856	0.1107	TRUE
kinase	random	0.1008	0	0.0882	0.1134	TRUE
Label
group1	group2	meandiff	p-adj	lower	upper	reject
family	kinase	0.0017	0.5929	-0.0023	0.0056	FALSE
family	random	0.0025	0.2995	-0.0015	0.0065	FALSE
kinase	random	0.0009	0.8673	-0.0031	0.0048	FALSE
*Combined over both SNA conditions

## Sheet: AUC-trim
None								group1	group2	meandiff	p-adj	lower	upper	reject
group1	group2	meandiff	p-adj	lower	upper	reject		ORIG	TRIM	0.003	0.7583	-0.0159	0.0218	FALSE
ORIG	TRIM	0.0071	0.596	-0.0193	0.0335	FALSE		*SNA=0
Protein
group1	group2	meandiff	p-adj	lower	upper	reject		group1	group2	meandiff	p-adj	lower	upper	reject
ORIG	TRIM	0.001	0.919	-0.0183	0.0203	FALSE		ORIG	TRIM	0.0016	0.8844	-0.0202	0.0235	FALSE
Ligand								*SNA=1
group1	group2	meandiff	p-adj	lower	upper	reject
ORIG	TRIM	0.0025	0.6931	-0.01	0.0151	FALSE
Label
group1	group2	meandiff	p-adj	lower	upper	reject
ORIG	TRIM	-0.0015	0.3412	-0.0046	0.0016	FALSE
*Combined over both SNA conditions

## Sheet: AUC-shuffle
group1	group2	meandiff	p-adj	lower	upper	reject		group1	group2	meandiff	p-adj	lower	upper	reject
Label	Ligand	0.0465	0	0.0238	0.0693	TRUE		Label	Ligand	0.0158	0.0832	-0.0013	0.033	FALSE
Label	None	0.2253	0	0.2026	0.2481	TRUE		Label	None	0.3217	0	0.3045	0.3389	TRUE
Label	Protein	0.2285	0	0.2057	0.2512	TRUE		Label	Protein	0.2989	0	0.2817	0.3161	TRUE
Ligand	None	0.1788	0	0.1561	0.2016	TRUE		Ligand	None	0.3059	0	0.2887	0.3231	TRUE
Ligand	Protein	0.182	0	0.1592	0.2047	TRUE		Ligand	Protein	0.283	0	0.2659	0.3002	TRUE
None	Protein	0.0032	0.9845	-0.0196	0.0259	FALSE		None	Protein	-0.0228	0.0036	-0.04	-0.0057	TRUE
*SNA=0 only								*SNA=1 only
