# Supplementary material for: All That Glitters Is Not Gold: Importance of Rigorous Evaluation of Proteochemometric Models
Source: J Chem Inf Model. 2025 Sep 3;65(19):10239–52. doi: 10.1021/acs.jcim.5c00395 (PMC12529762; doi:10.1021/acs.jcim.5c00395)
Supplement: Supplementary file 1 [file ci5c00395_si_001.zip › SI_tables/Supp_Table_S6_Recall_anova_results_combined.xlsx]

## Sheet: Recall_ANOVA
None						None						Variable	SS	df	F	PR(>F)		Variable	SS	df	F	PR(>F)		Variable	SS	df	F	PR(>F)		Variable	SS	df	F	PR(>F)
Variable	SS	df	F	PR(>F)		Variable	SS	df	F	PR(>F)		shuffle	2.36563	3	81.025	1.51e-45		shuffle	2.36563	3	81.025	1.51e-45		shuffle	0.446252	3	54.4686	6.3e-32		shuffle	0.446252	3	54.4686	6.3e-32
splitType	12.5458	2	1294.37	3.63e-183		splitType	12.5458	2	1294.37	3.63e-183		shuffleType	8.10505	1	832.816	1.29e-124		shuffleType	8.10505	1	832.816	1.29e-124		shuffleType	1.50198	1	549.987	3.81e-92		shuffleType	1.50198	1	549.987	3.81e-92
emb	0.12261	3	8.43328	1.86e-05		emb	0.12261	3	8.43328	1.86e-05		splitType	26.216	2	1346.88	7.74e-252		splitType	26.216	2	1346.88	7.74e-252		splitType	0.376629	2	68.9559	2.87e-28		splitType	0.376629	2	68.9559	2.87e-28
trim	0.0340484	1	7.02566	0.00833011		trim	0.0340484	1	7.02566	0.00833011		emb	0.696551	3	23.8575	9.05e-15		emb	0.696551	3	23.8575	9.05e-15		emb	0.0659898	3	8.05458	2.74e-05		emb	0.0659898	3	8.05458	2.74e-05
ratio	13.0205	1	2686.7	1.52e-187		ratio	13.0205	1	2686.7	1.52e-187		trim	0.0319122	1	3.27906	0.0705597		trim	0.0319122	1	3.27906	0.0705597		trim	0.0103597	1	3.79346	0.0518171		trim	0.0103597	1	3.79346	0.0518171
splitType x emb	0.115791	6	3.98213	0.000683738		Residual	2.09359	432				shuffle x shuffleType	4.16062	3	142.505	2.09e-73		Residual	7.47426	768				shuffle x shuffleType	0.679985	3	82.9975	1.62e-46		Residual	2.09736	768
splitType x trim	0.0175451	2	1.81016	0.164866		Protein						shuffle x splitType	3.96625	6	67.9238	9.17e-68								shuffle x splitType	0.940674	6	57.4084	1.16e-58
emb x trim	0.0677266	3	4.65832	0.00323623		Variable	SS	df	F	PR(>F)		shuffleType x splitType	0.187125	2	9.61382	7.52e-05								shuffleType x splitType	0.0529014	2	9.68556	7.01e-05
splitType x ratio	4.8676	2	502.2	1.96e-113		splitType	2.97612	2	113.9	1.87e-40		shuffle x emb	0.244564	9	2.79218	0.00315392								shuffle x emb	0.222116	9	9.03699	4.71e-13
emb x ratio	0.114871	3	7.90098	3.85e-05		emb	0.0373832	3	0.9538	0.414483		shuffleType x emb	0.0407909	3	1.39712	0.2424								shuffleType x emb	0.0390507	3	4.76645	0.00267379
trim x ratio	0.00252516	1	0.52105	0.470785		trim	0.00364135	1	0.278718	0.597814		splitType x emb	1.01308	6	17.3495	6.97e-19								splitType x emb	0.227501	6	13.8842	5e-15
splitType x emb x trim	0.157553	6	5.41833	2.04e-05		ratio	10.9818	1	840.578	2.12e-103		shuffle x trim	0.0256711	3	0.879259	0.451392								shuffle x trim	0.0687993	3	8.3975	1.7e-05
splitType x emb x ratio	0.185708	6	6.38662	1.86e-06		Residual	5.64393	432				shuffleType x trim	0.0101003	1	1.03783	0.308648								shuffleType x trim	0.000140458	1	0.051432	0.82065
splitType x trim x ratio	0.0010089	2	0.10409	0.901166		Ligand						splitType x trim	0.00309373	2	0.158945	0.853072								splitType x trim	0.00911005	2	1.66793	0.18932
emb x trim x ratio	0.00660251	3	0.454128	0.71451		Variable	SS	df	F	PR(>F)		emb x trim	0.340357	3	11.6575	1.78e-07								emb x trim	0.0787957	3	9.61764	3.08e-06
splitType x emb x trim x ratio	0.0216274	6	0.74378	0.614642		splitType	2.49923	2	95.4572	4.66e-35		shuffle x shuffleType x splitType	1.08116	6	18.5154	3.63e-20								shuffle x shuffleType x splitType	0.158837	6	9.69366	2.64e-10
Residual	2.09359	432				emb	0.369893	3	9.4186	4.85e-06		shuffle x shuffleType x emb	0.25325	9	2.89135	0.00228083								shuffle x shuffleType x emb	0.0450984	9	1.83487	0.0587415
Protein						trim	0.000182265	1	0.0139231	0.906126		shuffle x splitType x emb	0.394218	18	2.25039	0.00216491								shuffle x splitType x emb	0.177512	18	3.61113	6.54e-07
Variable	SS	df	F	PR(>F)		ratio	20.7705	1	1586.64	1.02e-146		shuffleType x splitType x emb	0.103612	6	1.7744	0.101528								shuffleType x splitType x emb	0.0623131	6	3.80291	0.000964752
splitType	2.97612	2	113.9	1.87e-40		Residual	5.65525	432				shuffle x shuffleType x trim	0.0132184	3	0.452742	0.71543								shuffle x shuffleType x trim	0.000594853	3	0.0726065	0.974644
emb	0.0373832	3	0.9538	0.414483		Label						shuffle x splitType x trim	0.0468907	6	0.803025	0.567673								shuffle x splitType x trim	0.00833893	6	0.508916	0.801866
trim	0.00364135	1	0.278718	0.597814		Variable	SS	df	F	PR(>F)		shuffleType x splitType x trim	0.0163662	2	0.840833	0.431748								shuffleType x splitType x trim	0.00192887	2	0.353152	0.702585
ratio	10.9818	1	840.578	2.12e-103		splitType	2.3077	2	36.3661	2.53e-15		shuffle x emb x trim	0.1581	9	1.80503	0.0638371								shuffle x emb x trim	0.145981	9	5.93939	4.7e-08
splitType x emb	0.0669147	6	0.853637	0.529124		emb	0.0633895	3	0.665953	0.57333		shuffleType x emb x trim	0.00646062	3	0.221282	0.881639								shuffleType x emb x trim	0.010294	3	1.25646	0.288265
splitType x trim	0.00327745	2	0.125432	0.882148		trim	0.0150486	1	0.47429	0.49139		splitType x emb x trim	0.689944	6	11.8156	1.06e-12								splitType x emb x trim	0.273319	6	16.6803	3.83e-18
emb x trim	0.041748	3	1.06517	0.363622		ratio	10.6821	1	336.668	5.09e-56		shuffle x shuffleType x splitType x emb	0.343711	18	1.96207	0.00976725								shuffle x shuffleType x splitType x emb	0.0609899	18	1.24072	0.221391
splitType x ratio	1.62247	2	62.0939	1.98e-24		Residual	13.7068	432				shuffle x shuffleType x splitType x trim	0.0458284	6	0.784833	0.581926								shuffle x shuffleType x splitType x trim	0.00499657	6	0.304936	0.934467
emb x ratio	0.0527983	3	1.3471	0.258545		*Combined with all conditions (separately performed for shuffleType)						shuffle x shuffleType x emb x trim	0.150717	9	1.72074	0.0804636								shuffle x shuffleType x emb x trim	0.0187761	9	0.763925	0.650041
trim x ratio	0.000937171	1	0.0717334	0.788957								shuffle x splitType x emb x trim	0.382717	18	2.18473	0.00307966								shuffle x splitType x emb x trim	0.240188	18	4.88615	1.61e-10
splitType x emb x trim	0.0229068	6	0.292224	0.940566								shuffleType x splitType x emb x trim	0.0208331	6	0.356777	0.906064								shuffleType x splitType x emb x trim	0.0662626	6	4.04394	0.000533384
splitType x emb x ratio	0.101644	6	1.29668	0.257275								shuffle x shuffleType x splitType x emb x trim	0.231407	18	1.32098	0.166493								shuffle x shuffleType x splitType x emb x trim	0.0535649	18	1.08967	0.357618
splitType x trim x ratio	0.00577443	2	0.220995	0.801812								Residual	7.47426	768										Residual	2.09736	768
emb x trim x ratio	0.00296731	3	0.0757084	0.973062								*ANOVA for SNA=0 only												*ANOVA for SNA=1 only
splitType x emb x trim x ratio	0.009168	6	0.116957	0.994395
Residual	5.64393	432
Ligand
Variable	SS	df	F	PR(>F)
splitType	2.49923	2	95.4572	4.66e-35
emb	0.369893	3	9.4186	4.85e-06
trim	0.000182265	1	0.0139231	0.906126
ratio	20.7705	1	1586.64	1.02e-146
splitType x emb	0.69041	6	8.78997	4.73e-09
splitType x trim	0.00557279	2	0.212851	0.808362
emb x trim	0.129043	3	3.28582	0.0207399
splitType x ratio	3.46152	2	132.211	1.6e-45
emb x ratio	0.360288	3	9.17404	6.77e-06
trim x ratio	0.0659079	1	5.03465	0.0253509
splitType x emb x trim	0.509747	6	6.48986	1.44e-06
splitType x emb x ratio	0.398905	6	5.07867	4.72e-05
splitType x trim x ratio	0.0116382	2	0.444517	0.641427
emb x trim x ratio	0.337765	3	8.60054	1.48e-05
splitType x emb x trim x ratio	0.433931	6	5.52461	1.57e-05
Residual	5.65525	432
Label
Variable	SS	df	F	PR(>F)
splitType	2.3077	2	36.3661	2.53e-15
emb	0.0633895	3	0.665953	0.57333
trim	0.0150486	1	0.47429	0.49139
ratio	10.6821	1	336.668	5.09e-56
splitType x emb	0.12847	6	0.674837	0.670075
splitType x trim	0.0063918	2	0.100726	0.904202
emb x trim	0.00451556	3	0.0474392	0.986295
splitType x ratio	1.21906	2	19.2106	1.02e-08
emb x ratio	0.107988	3	1.13449	0.334767
trim x ratio	0.0144515	1	0.455469	0.50011
splitType x emb x trim	0.188125	6	0.988191	0.432663
splitType x emb x ratio	0.124471	6	0.653826	0.687057
splitType x trim x ratio	0.0162247	2	0.255679	0.774508
emb x trim x ratio	0.132866	3	1.39585	0.24346
splitType x emb x trim x ratio	0.24311	6	1.27702	0.266479
Residual	13.7068	432

## Sheet: Recall-emb-tukey
None								group1	group2	meandiff	p-adj	lower	upper	reject
group1	group2	meandiff	p-adj	lower	upper	reject		AF	ESM	0.0329	0.2838	-0.0147	0.0805	FALSE
AF	ESM	0.0222	0.8577	-0.0499	0.0943	FALSE		AF	PB	-0.0139	0.9074	-0.0671	0.0393	FALSE
AF	PB	-0.0104	0.9873	-0.091	0.0702	FALSE		AF	T5	0.0298	0.4746	-0.0234	0.083	FALSE
AF	T5	0.018	0.9393	-0.0626	0.0986	FALSE		ESM	PB	-0.0468	0.1071	-0.1	0.0064	FALSE
ESM	PB	-0.0326	0.725	-0.1132	0.048	FALSE		ESM	T5	-0.0031	0.9988	-0.0563	0.0501	FALSE
ESM	T5	-0.0042	0.9992	-0.0848	0.0765	FALSE		PB	T5	0.0437	0.2165	-0.0146	0.102	FALSE
PB	T5	0.0284	0.8406	-0.0599	0.1167	FALSE
Protein								*SNA=0 only
group1	group2	meandiff	p-adj	lower	upper	reject
AF	ESM	0.0077	0.9856	-0.0498	0.0653	FALSE		group1	group2	meandiff	p-adj	lower	upper	reject
AF	PB	-0.009	0.9837	-0.0733	0.0552	FALSE		AF	ESM	0.0121	0.3067	-0.0059	0.0301	FALSE
AF	T5	0.004	0.9985	-0.0603	0.0683	FALSE		AF	PB	0.0075	0.7745	-0.0126	0.0275	FALSE
ESM	PB	-0.0168	0.9074	-0.0811	0.0475	FALSE		AF	T5	0.0244	0.0097	0.0043	0.0445	TRUE
ESM	T5	-0.0037	0.9988	-0.068	0.0605	FALSE		ESM	PB	-0.0046	0.9337	-0.0247	0.0154	FALSE
PB	T5	0.013	0.9641	-0.0574	0.0835	FALSE		ESM	T5	0.0123	0.3912	-0.0078	0.0324	FALSE
Ligand								PB	T5	0.017	0.1946	-0.005	0.039	FALSE
group1	group2	meandiff	p-adj	lower	upper	reject
AF	ESM	0.0433	0.4368	-0.031	0.1177	FALSE		*SNA=1 only
AF	PB	0.0019	0.9999	-0.0812	0.085	FALSE
AF	T5	0.0565	0.2979	-0.0266	0.1396	FALSE
ESM	PB	-0.0414	0.5731	-0.1245	0.0417	FALSE
ESM	T5	0.0132	0.977	-0.0699	0.0963	FALSE
PB	T5	0.0546	0.411	-0.0364	0.1456	FALSE
Label
group1	group2	meandiff	p-adj	lower	upper	reject
AF	ESM	0.0167	0.9183	-0.0504	0.0839	FALSE
AF	PB	0.0046	0.9986	-0.0704	0.0797	FALSE
AF	T5	0.0299	0.7351	-0.0452	0.1049	FALSE
ESM	PB	-0.0121	0.9759	-0.0872	0.063	FALSE
ESM	T5	0.0131	0.9695	-0.062	0.0882	FALSE
PB	T5	0.0252	0.8591	-0.057	0.1075	FALSE
*Combined over both SNA conditions

## Sheet: Recall-ratio-tukey
None
group1	group2	meandiff	p-adj	lower	upper	reject
0	1	0.3283	0	0.2949	0.3617	TRUE
Protein
group1	group2	meandiff	p-adj	lower	upper	reject
0	1	0.298	0	0.274	0.322	TRUE
Ligand
group1	group2	meandiff	p-adj	lower	upper	reject
0	1	0.4211	0	0.393	0.4492	TRUE
Label
group1	group2	meandiff	p-adj	lower	upper	reject
0	1	0.2996	0	0.2681	0.3311	TRUE

## Sheet: Recall-shuffleType-tukey
None								group1	group2	meandiff	p-adj	lower	upper	reject
group1	group2	meandiff	p-adj	lower	upper	reject		test	train	0.1844	0	0.1582	0.2106	TRUE
test	train	0	1	-0.0426	0.0426	FALSE		*SNA=0 only
Protein
group1	group2	meandiff	p-adj	lower	upper	reject		group1	group2	meandiff	p-adj	lower	upper	reject
test	train	0.1514	0	0.1197	0.183	TRUE		test	train	0.082	0	0.0725	0.0916	TRUE
Ligand								*SNA=1 only
group1	group2	meandiff	p-adj	lower	upper	reject
test	train	0.1321	0	0.0894	0.1748	TRUE
Label
group1	group2	meandiff	p-adj	lower	upper	reject
test	train	0.2494	0	0.2152	0.2836	TRUE

## Sheet: Recall-splitType
None								group1	group2	meandiff	p-adj	lower	upper	reject
group1	group2	meandiff	p-adj	lower	upper	reject		family	kinase	-0.0292	0.0651	-0.0598	0.0014	FALSE
family	kinase	0.0329	0.26	-0.0164	0.0823	FALSE		family	random	0.338	0	0.3074	0.3686	TRUE
family	random	0.3597	0	0.3103	0.409	TRUE		kinase	random	0.3672	0	0.3366	0.3978	TRUE
kinase	random	0.3267	0	0.2774	0.3761	TRUE		*SNA=0
Protein
group1	group2	meandiff	p-adj	lower	upper	reject		group1	group2	meandiff	p-adj	lower	upper	reject
family	kinase	0.0158	0.6982	-0.0302	0.0619	FALSE		family	kinase	-0.006	0.6216	-0.0213	0.0092	FALSE
family	random	0.177	0	0.1309	0.223	TRUE		family	random	0.0397	0	0.0244	0.0549	TRUE
kinase	random	0.1611	0	0.1151	0.2072	TRUE		kinase	random	0.0457	0	0.0305	0.0609	TRUE
Ligand								*SNA=1
group1	group2	meandiff	p-adj	lower	upper	reject
family	kinase	-0.0418	0.2557	-0.104	0.0204	FALSE
family	random	0.1296	0	0.0674	0.1918	TRUE
kinase	random	0.1714	0	0.1092	0.2336	TRUE
Label
group1	group2	meandiff	p-adj	lower	upper	reject
family	kinase	-0.0775	0.0034	-0.1333	-0.0216	TRUE
family	random	0.089	0.0006	0.0332	0.1449	TRUE
kinase	random	0.1665	0	0.1107	0.2224	TRUE

## Sheet: Recall-trim
None								group1	group2	meandiff	p-adj	lower	upper	reject
group1	group2	meandiff	p-adj	lower	upper	reject		ORIG	TRIM	0.0115	0.471	-0.0198	0.0429	FALSE
ORIG	TRIM	0.0168	0.4851	-0.0305	0.0642	FALSE		*SNA=0
Protein
group1	group2	meandiff	p-adj	lower	upper	reject		group1	group2	meandiff	p-adj	lower	upper	reject
ORIG	TRIM	0.0055	0.7765	-0.0326	0.0436	FALSE		ORIG	TRIM	-0.0066	0.2697	-0.0182	0.0051	FALSE
Ligand								*SNA=1
group1	group2	meandiff	p-adj	lower	upper	reject
ORIG	TRIM	-0.0012	0.9606	-0.0503	0.0478	FALSE
Label
group1	group2	meandiff	p-adj	lower	upper	reject
ORIG	TRIM	-0.0112	0.6184	-0.0553	0.0329	FALSE

## Sheet: Recall-shuffle
group1	group2	meandiff	p-adj	lower	upper	reject		group1	group2	meandiff	p-adj	lower	upper	reject
Label	Ligand	-0.1444	0	-0.1955	-0.0932	TRUE		Label	Ligand	-0.0229	0.0112	-0.042	-0.0038	TRUE
Label	None	-0.0704	0.0023	-0.1216	-0.0193	TRUE		Label	None	-0.0417	0	-0.0609	-0.0226	TRUE
Label	Protein	-0.0629	0.0087	-0.114	-0.0117	TRUE		Label	Protein	-0.0645	0	-0.0836	-0.0454	TRUE
Ligand	None	0.074	0.0012	0.0228	0.1251	TRUE		Ligand	None	-0.0188	0.0556	-0.0379	0.0003	FALSE
Ligand	Protein	0.0815	0.0003	0.0304	0.1327	TRUE		Ligand	Protein	-0.0416	0	-0.0607	-0.0225	TRUE
None	Protein	0.0076	0.9812	-0.0436	0.0587	FALSE		None	Protein	-0.0228	0.012	-0.0419	-0.0036	TRUE
*SNA=0 only								*SNA=1 only
