# Supplementary material for: All That Glitters Is Not Gold: Importance of Rigorous Evaluation of Proteochemometric Models
Source: J Chem Inf Model. 2025 Sep 3;65(19):10239–52. doi: 10.1021/acs.jcim.5c00395 (PMC12529762; doi:10.1021/acs.jcim.5c00395)
Supplement: Supplementary file 1 [file ci5c00395_si_001.zip › SI_tables/Supp_Table_S7_ProtFeats_anova_results_combined.xlsx]

## Sheet: ProtFeats_ANOVA
None						None						Variable	SS	df	F	PR(>F)		Variable	SS	df	F	PR(>F)		Variable	SS	df	F	PR(>F)		Variable	SS	df	F	PR(>F)
Variable	SS	df	F	PR(>F)		Variable	SS	df	F	PR(>F)		shuffle	0.796521	3	136.627	6.2e-71		shuffle	0.796521	3	136.627	6.2e-71		shuffle	0.88286	3	340.831	1.15e-140		shuffle	0.88286	3	340.831	1.15e-140
splitType	0.604507	2	217.25	5.09e-66		splitType	0.604507	2	217.25	5.09e-66		shuffleType	0.00194244	1	0.999561	0.317732		shuffleType	0.00194244	1	0.999561	0.317732		shuffleType	0.014415	1	16.6949	4.85e-05		shuffleType	0.014415	1	16.6949	4.85e-05
emb	0.800341	3	191.753	4.85e-79		emb	0.800341	3	191.753	4.85e-79		splitType	1.16871	2	300.704	3.55e-97		splitType	1.16871	2	300.704	3.55e-97		splitType	0.970353	2	561.912	4.53e-151		splitType	0.970353	2	561.912	4.53e-151
trim	0.0631568	1	45.3951	5.16e-11		trim	0.0631568	1	45.3951	5.16e-11		emb	0.848094	3	145.473	1.22e-74		emb	0.848094	3	145.473	1.22e-74		emb	4.12829	3	1593.74	0		emb	4.12829	3	1593.74	0
ratio	0.00333895	1	2.39993	0.122073		ratio	0.00333895	1	2.39993	0.122073		trim	0.112048	1	57.6588	9.06e-14		trim	0.112048	1	57.6588	9.06e-14		trim	0.0968674	1	112.188	1.46e-24		trim	0.0968674	1	112.188	1.46e-24
splitType x emb	0.13327	6	15.965	1.33e-16		Residual	0.601028	432				shuffle x shuffleType	0.837161	3	143.598	7.32e-74		Residual	1.49245	768				shuffle x shuffleType	0.917817	3	354.326	2.17e-144		Residual	0.66312	768
splitType x trim	0.017766	2	6.38482	0.00185055		Protein						shuffle x splitType	0.0703882	6	6.03684	3.47e-06								shuffle x splitType	0.00588206	6	1.1354	0.339743
emb x trim	0.0378936	3	9.07891	7.7e-06		Variable	SS	df	F	PR(>F)		shuffleType x splitType	0.0520136	2	13.3828	1.94e-06								shuffleType x splitType	0.00832962	2	4.82352	0.00828359
splitType x ratio	0.0626646	2	22.5207	4.97e-10		splitType	0.539539	2	62.4579	1.49e-24		shuffle x emb	0.223917	9	12.8028	4.04e-19								shuffle x emb	0.0189602	9	2.43988	0.00970879
emb x ratio	0.24711	3	59.2048	4.44e-32		emb	1.29893	3	100.245	2.91e-49		shuffleType x emb	0.174244	3	29.888	2.78e-18								shuffleType x emb	0.0205558	3	7.93564	3.24e-05
trim x ratio	0.000411855	1	0.296029	0.586664		trim	0.0544214	1	12.5998	0.000428128		splitType x emb	0.369206	6	31.665	4.08e-34								splitType x emb	0.346788	6	66.9393	6.23e-67
splitType x emb x trim	0.0237586	6	2.84616	0.00994749		ratio	1.48e-05	1	0.00342825	0.953337		shuffle x trim	0.00438431	3	0.75204	0.521336								shuffle x trim	0.00507928	3	1.96088	0.118417
splitType x emb x ratio	0.0855594	6	10.2496	1.28e-10		Residual	1.8659	432				shuffleType x trim	0.0144367	1	7.42896	0.00656438								shuffleType x trim	3.89e-05	1	0.0450102	0.832042
splitType x trim x ratio	0.0172838	2	6.21154	0.00218989		Ligand						splitType x trim	0.00908757	2	2.33818	0.0971893								splitType x trim	0.070661	2	40.9184	1.3e-17
emb x trim x ratio	0.0504387	3	12.0846	1.31e-07		Variable	SS	df	F	PR(>F)		emb x trim	0.12447	3	21.3503	2.73e-13								emb x trim	0.140801	3	54.3568	7.22e-32
splitType x emb x trim x ratio	0.0330885	6	3.96382	0.000714549		splitType	0.503986	2	99.1645	3.61e-36		shuffle x shuffleType x splitType	0.0657071	6	5.63536	9.7e-06								shuffle x shuffleType x splitType	0.0105114	6	2.02899	0.0595633
Residual	0.601028	432				emb	0.647993	3	84.9995	3.08e-43		shuffle x shuffleType x emb	0.244997	9	14.0081	4.86e-21								shuffle x shuffleType x emb	0.0189701	9	2.44116	0.0096702
Protein						trim	0.0505448	1	19.8904	1.05e-05		shuffle x splitType x emb	0.0308539	18	0.882061	0.601042								shuffle x splitType x emb	0.00914824	18	0.588618	0.909317
Variable	SS	df	F	PR(>F)		ratio	0.00499714	1	1.96648	0.161541		shuffleType x splitType x emb	0.0351798	6	3.01719	0.00638507								shuffleType x splitType x emb	0.00668681	6	1.29073	0.2589
splitType	0.539539	2	62.4579	1.49e-24		Residual	1.09778	432				shuffle x shuffleType x trim	0.00797964	3	1.36875	0.251078								shuffle x shuffleType x trim	0.00288572	3	1.11404	0.342521
emb	1.29893	3	100.245	2.91e-49		Label						shuffle x splitType x trim	0.0233392	6	2.00168	0.063136								shuffle x splitType x trim	0.0027033	6	0.521809	0.792027
trim	0.0544214	1	12.5998	0.000428128		Variable	SS	df	F	PR(>F)		shuffleType x splitType x trim	0.00675369	2	1.73769	0.176617								shuffleType x splitType x trim	0.00168041	2	0.97309	0.378379
ratio	1.48e-05	1	0.00342825	0.953337		splitType	0.445783	2	78.5725	7.88e-30		shuffle x emb x trim	0.0297189	9	1.69923	0.0852857								shuffle x emb x trim	0.00243198	9	0.312958	0.970856
splitType x emb	0.0916768	6	3.53755	0.00197978		emb	1.65667	3	194.666	7.52e-80		shuffleType x emb x trim	0.0189512	3	3.2507	0.0213253								shuffleType x emb x trim	0.0027886	3	1.07655	0.358223
splitType x trim	0.0155941	2	1.8052	0.16568		trim	0.0416672	1	14.6883	0.000145664		splitType x emb x trim	0.11335	6	9.7215	2.46e-10								splitType x emb x trim	0.11269	6	21.7522	1.08e-23
emb x trim	0.0126122	3	0.973342	0.405145		ratio	0.000834063	1	0.294019	0.587936		shuffle x shuffleType x splitType x emb	0.0325454	18	0.930417	0.541084								shuffle x shuffleType x splitType x emb	0.00950632	18	0.611658	0.89243
splitType x ratio	0.00710233	2	0.822178	0.44016		Residual	1.22548	432				shuffle x shuffleType x splitType x trim	0.0198125	6	1.69922	0.118292								shuffle x shuffleType x splitType x trim	0.000861814	6	0.166353	0.98561
emb x ratio	0.0955555	3	7.37444	7.9e-05		*Combined with all conditions (separately performed for shuffleType)						shuffle x shuffleType x emb x trim	0.0224273	9	1.28232	0.242544								shuffle x shuffleType x emb x trim	0.00136583	9	0.175761	0.996445
trim x ratio	0.00392682	1	0.909151	0.340873								shuffle x splitType x emb x trim	0.0377197	18	1.07834	0.369514								shuffle x splitType x emb x trim	0.00480946	18	0.309452	0.997545
splitType x emb x trim	0.0442408	6	1.70713	0.117676								shuffleType x splitType x emb x trim	0.0300804	6	2.57984	0.0176006								shuffleType x splitType x emb x trim	0.00872165	6	1.68351	0.122094
splitType x emb x ratio	0.0539927	6	2.08343	0.05401								shuffle x shuffleType x splitType x emb x trim	0.0384827	18	1.10015	0.346805								shuffle x shuffleType x splitType x emb x trim	0.00677396	18	0.435852	0.980277
splitType x trim x ratio	0.00726689	2	0.841227	0.431886								Residual	1.49245	768										Residual	0.66312	768
emb x trim x ratio	0.0511889	3	3.95048	0.0084641								*ANOVA for SNA=0 only												*ANOVA for SNA=1 only
splitType x emb x trim x ratio	0.0173944	6	0.671203	0.673012
Residual	1.8659	432
Ligand
Variable	SS	df	F	PR(>F)
splitType	0.503986	2	99.1645	3.61e-36
emb	0.647993	3	84.9995	3.08e-43
trim	0.0505448	1	19.8904	1.05e-05
ratio	0.00499714	1	1.96648	0.161541
splitType x emb	0.105402	6	6.91297	5.02e-07
splitType x trim	0.00161805	2	0.318367	0.727506
emb x trim	0.0249167	3	3.26841	0.0212302
splitType x ratio	0.0469761	2	9.24303	0.000117305
emb x ratio	0.371159	3	48.6862	4.01e-27
trim x ratio	0.00411988	1	1.62126	0.203601
splitType x emb x trim	0.0534621	6	3.5064	0.00213158
splitType x emb x ratio	0.0920361	6	6.03635	4.43e-06
splitType x trim x ratio	0.0313548	2	6.16937	0.00228153
emb x trim x ratio	0.0662022	3	8.68397	1.32e-05
splitType x emb x trim x ratio	0.0478861	6	3.14069	0.00503621
Residual	1.09778	432
Label
Variable	SS	df	F	PR(>F)
splitType	0.445783	2	78.5725	7.88e-30
emb	1.65667	3	194.666	7.52e-80
trim	0.0416672	1	14.6883	0.000145664
ratio	0.000834063	1	0.294019	0.587936
splitType x emb	0.124699	6	7.32638	1.79e-07
splitType x trim	0.00806973	2	1.42235	0.242274
emb x trim	0.00916699	3	1.07717	0.358477
splitType x ratio	0.00477919	2	0.842368	0.431396
emb x ratio	0.101506	3	11.9275	1.62e-07
trim x ratio	0.000130391	1	0.0459647	0.830341
splitType x emb x trim	0.0346351	6	2.0349	0.0598705
splitType x emb x ratio	0.0693605	6	4.0751	0.000546425
splitType x trim x ratio	0.00683774	2	1.2052	0.300637
emb x trim x ratio	0.0450028	3	5.28804	0.00137095
splitType x emb x trim x ratio	0.014104	6	0.828645	0.548142
Residual	1.22548	432

## Sheet: ProtFeats-emb-tukey
None								group1	group2	meandiff	p-adj	lower	upper	reject
group1	group2	meandiff	p-adj	lower	upper	reject		AF	ESM	0.1075	0	0.0912	0.1238	TRUE
AF	ESM	0.1456	0	0.1261	0.165	TRUE		AF	PB	0.0914	0	0.0732	0.1096	TRUE
AF	PB	0.1196	0	0.0978	0.1414	TRUE		AF	T5	0.0931	0	0.0749	0.1113	TRUE
AF	T5	0.1072	0	0.0854	0.129	TRUE		ESM	PB	-0.0161	0.1056	-0.0343	0.0021	FALSE
ESM	PB	-0.0259	0.0121	-0.0477	-0.0042	TRUE		ESM	T5	-0.0144	0.1744	-0.0326	0.0038	FALSE
ESM	T5	-0.0383	0	-0.0601	-0.0165	TRUE		PB	T5	0.0016	0.9967	-0.0183	0.0216	FALSE
PB	T5	-0.0124	0.5406	-0.0362	0.0115	FALSE
Protein								*SNA=0 only
group1	group2	meandiff	p-adj	lower	upper	reject
AF	ESM	0.1712	0	0.1483	0.194	TRUE		group1	group2	meandiff	p-adj	lower	upper	reject
AF	PB	0.1318	0	0.1063	0.1574	TRUE		AF	ESM	0.2173	0	0.2028	0.2318	TRUE
AF	T5	0.1217	0	0.0961	0.1473	TRUE		AF	PB	0.1633	0	0.1471	0.1795	TRUE
ESM	PB	-0.0393	0.0005	-0.0649	-0.0137	TRUE		AF	T5	0.1461	0	0.1299	0.1623	TRUE
ESM	T5	-0.0495	0	-0.075	-0.0239	TRUE		ESM	PB	-0.054	0	-0.0702	-0.0379	TRUE
PB	T5	-0.0101	0.7878	-0.0382	0.0179	FALSE		ESM	T5	-0.0712	0	-0.0874	-0.055	TRUE
Ligand								PB	T5	-0.0171	0.0624	-0.0349	0.0006	FALSE
group1	group2	meandiff	p-adj	lower	upper	reject
AF	ESM	0.1367	0	0.1153	0.1582	TRUE		*SNA=1 only
AF	PB	0.103	0	0.079	0.127	TRUE
AF	T5	0.1033	0	0.0792	0.1273	TRUE
ESM	PB	-0.0337	0.0018	-0.0577	-0.0097	TRUE
ESM	T5	-0.0335	0.002	-0.0575	-0.0095	TRUE
PB	T5	0.0002	1	-0.0261	0.0265	FALSE
Label
group1	group2	meandiff	p-adj	lower	upper	reject
AF	ESM	0.1961	0	0.1761	0.2161	TRUE
AF	PB	0.1549	0	0.1325	0.1773	TRUE
AF	T5	0.1462	0	0.1238	0.1685	TRUE
ESM	PB	-0.0412	0	-0.0636	-0.0189	TRUE
ESM	T5	-0.05	0	-0.0723	-0.0276	TRUE
PB	T5	-0.0087	0.7957	-0.0332	0.0158	FALSE
*Combined over both SNA conditions

## Sheet: ProtFeats-ratio-tukey
None
group1	group2	meandiff	p-adj	lower	upper	reject
0	1	-0.0116	0.129	-0.0265	0.0034	FALSE
Protein
group1	group2	meandiff	p-adj	lower	upper	reject
0	1	-0.0012	0.8932	-0.0187	0.0163	FALSE
Ligand
group1	group2	meandiff	p-adj	lower	upper	reject
0	1	-0.0019	0.8097	-0.0174	0.0136	FALSE
Label
group1	group2	meandiff	p-adj	lower	upper	reject
0	1	-0.0002	0.9829	-0.0177	0.0173	FALSE

## Sheet: ProtFeats-shuffleType-tukey
None								group1	group2	meandiff	p-adj	lower	upper	reject
group1	group2	meandiff	p-adj	lower	upper	reject		test	train	-0.0069	0.2164	-0.0178	0.004	FALSE
test	train	0	1	-0.015	0.015	FALSE		*SNA=0 only
Protein
group1	group2	meandiff	p-adj	lower	upper	reject		group1	group2	meandiff	p-adj	lower	upper	reject
test	train	-0.0973	0	-0.113	-0.0816	TRUE		test	train	0.0071	0.2857	-0.006	0.0202	FALSE
Ligand								*SNA=1 only
group1	group2	meandiff	p-adj	lower	upper	reject
test	train	0.0429	0	0.0278	0.058	TRUE
Label
group1	group2	meandiff	p-adj	lower	upper	reject
test	train	0.0549	0	0.038	0.0718	TRUE

## Sheet: ProtFeats-splitType
None								group1	group2	meandiff	p-adj	lower	upper	reject
group1	group2	meandiff	p-adj	lower	upper	reject		family	kinase	0.0044	0.7643	-0.0104	0.0193	FALSE
family	kinase	0.0217	0.0304	0.0016	0.0418	TRUE		family	random	0.0777	0	0.0628	0.0926	TRUE
family	random	0.0885	0	0.0684	0.1086	TRUE		kinase	random	0.0733	0	0.0584	0.0881	TRUE
kinase	random	0.0668	0	0.0467	0.0869	TRUE		*SNA=0
Protein
group1	group2	meandiff	p-adj	lower	upper	reject		group1	group2	meandiff	p-adj	lower	upper	reject
family	kinase	0.0341	0.003	0.0097	0.0584	TRUE		family	kinase	0.0432	0	0.025	0.0614	TRUE
family	random	0.0847	0	0.0604	0.1091	TRUE		family	random	0.087	0	0.0688	0.1052	TRUE
kinase	random	0.0507	0	0.0264	0.075	TRUE		kinase	random	0.0438	0	0.0255	0.062	TRUE
Ligand								*SNA=1
group1	group2	meandiff	p-adj	lower	upper	reject
family	kinase	0.0147	0.2351	-0.0065	0.0359	FALSE
family	random	0.0799	0	0.0587	0.1011	TRUE
kinase	random	0.0652	0	0.044	0.0864	TRUE
Label
group1	group2	meandiff	p-adj	lower	upper	reject
family	kinase	0.0248	0.0465	0.0003	0.0493	TRUE
family	random	0.0762	0	0.0517	0.1007	TRUE
kinase	random	0.0514	0	0.0269	0.0759	TRUE

## Sheet: ProtFeats-trim
None								group1	group2	meandiff	p-adj	lower	upper	reject
group1	group2	meandiff	p-adj	lower	upper	reject		ORIG	TRIM	0.0216	0.0001	0.0108	0.0324	TRUE
ORIG	TRIM	0.0229	0.0009	0.0094	0.0365	TRUE		*SNA=0
Protein
group1	group2	meandiff	p-adj	lower	upper	reject		group1	group2	meandiff	p-adj	lower	upper	reject
ORIG	TRIM	0.0213	0.0121	0.0047	0.0379	TRUE		ORIG	TRIM	0.0201	0.0009	0.0082	0.0319	TRUE
Ligand								*SNA=1
group1	group2	meandiff	p-adj	lower	upper	reject
ORIG	TRIM	0.0205	0.0055	0.0061	0.035	TRUE
Label
group1	group2	meandiff	p-adj	lower	upper	reject
ORIG	TRIM	0.0186	0.0216	0.0028	0.0345	TRUE

## Sheet: ProtFeats-shuffle
group1	group2	meandiff	p-adj	lower	upper	reject		group1	group2	meandiff	p-adj	lower	upper	reject
Label	Ligand	-0.0051	0.9031	-0.0244	0.0142	FALSE		Label	Ligand	-0.0068	0.8765	-0.0303	0.0166	FALSE
Label	None	-0.0201	0.0379	-0.0394	-0.0008	TRUE		Label	None	-0.0314	0.0033	-0.0549	-0.008	TRUE
Label	Protein	-0.0743	0	-0.0936	-0.055	TRUE		Label	Protein	-0.0753	0	-0.0988	-0.0519	TRUE
Ligand	None	-0.0149	0.192	-0.0342	0.0044	FALSE		Ligand	None	-0.0246	0.0356	-0.0481	-0.0011	TRUE
Ligand	Protein	-0.0692	0	-0.0885	-0.0499	TRUE		Ligand	Protein	-0.0685	0	-0.0919	-0.045	TRUE
None	Protein	-0.0542	0	-0.0735	-0.035	TRUE		None	Protein	-0.0439	0	-0.0673	-0.0204	TRUE
*SNA=0 only								*SNA=1 only
