# Supplementary material for: All That Glitters Is Not Gold: Importance of Rigorous Evaluation of Proteochemometric Models
Source: J Chem Inf Model. 2025 Sep 3;65(19):10239–52. doi: 10.1021/acs.jcim.5c00395 (PMC12529762; doi:10.1021/acs.jcim.5c00395)
Supplement: Supplementary file 1 [file ci5c00395_si_001.zip › SI_tables/Supp_Table_S8_F1_anova_results_by_split.xlsx]

## Sheet: F1_ANOVA
Random
Variable	SS	df	F	PR(>F
emb	1.39e-05	3	0.33966	0.796678
trim	0.000100808	1	7.36649	0.00745696
ratio	0.00851868	1	622.496	3.84e-54
emb x trim	6.99e-05	3	1.70309	0.169033
emb x ratio	0.00031537	3	7.68182	8.49e-05
trim x ratio	0.000133576	1	9.76094	0.00215595
emb x trim x ratio	1.11e-06	3	0.0269853	0.993992
Residual	0.0019706	144
Kinase
Variable	SS	df	F	PR(>F
emb	0.00549622	3	0.407547	0.747806
trim	0.00198741	1	0.442103	0.507173
ratio	0.224948	1	50.0399	6.05e-11
emb x trim	0.00066232	3	0.0491114	0.985545
emb x ratio	0.00232172	3	0.172157	0.915068
trim x ratio	0.00012247	1	0.0272436	0.869131
emb x trim x ratio	0.00135719	3	0.100636	0.959532
Residual	0.647333	144
Family
Variable	SS	df	F	PR(>F
emb	0.0052349	3	0.115563	0.950866
trim	0.00141697	1	0.0938414	0.759792
ratio	0.203901	1	13.5037	0.000335124
emb x trim	0.0287376	3	0.634399	0.594
emb x ratio	0.0143646	3	0.317107	0.812991
trim x ratio	0.000532803	1	0.0352858	0.851262
emb x trim x ratio	0.042761	3	0.943974	0.421179
Residual	2.17435	144

## Sheet: F1-emb-tukey
Random
group1	group2	meandiff	p-adj	lower	upper	reject
AF	ESM	0.0004	0.9936	-0.0035	0.0043	FALSE
AF	PB	0.0007	0.9764	-0.0036	0.005	FALSE
AF	T5	0.0009	0.951	-0.0034	0.0052	FALSE
ESM	PB	0.0003	0.998	-0.004	0.0046	FALSE
ESM	T5	0.0005	0.9908	-0.0038	0.0048	FALSE
PB	T5	0.0002	0.9995	-0.0045	0.005	FALSE
Kinase
group1	group2	meandiff	p-adj	lower	upper	reject
AF	ESM	0.0047	0.9874	-0.0317	0.041	FALSE
AF	PB	0.0137	0.8203	-0.027	0.0543	FALSE
AF	T5	0.0111	0.8935	-0.0295	0.0518	FALSE
ESM	PB	0.009	0.94	-0.0317	0.0497	FALSE
ESM	T5	0.0065	0.9763	-0.0342	0.0471	FALSE
PB	T5	-0.0025	0.9989	-0.0471	0.042	FALSE
Family
group1	group2	meandiff	p-adj	lower	upper	reject
AF	ESM	-0.0304	0.6389	-0.097	0.0362	FALSE
AF	PB	-0.0064	0.996	-0.0809	0.068	FALSE
AF	T5	0.0083	0.9917	-0.0662	0.0827	FALSE
ESM	PB	0.024	0.8384	-0.0505	0.0984	FALSE
ESM	T5	0.0386	0.5356	-0.0358	0.1131	FALSE
PB	T5	0.0147	0.9663	-0.0669	0.0962	FALSE

## Sheet: F1-ratio-tukey
Random
group1	group2	meandiff	p-adj	lower	upper	reject
0	1	-0.014	0	-0.0152	-0.0129	TRUE
Kinase
group1	group2	meandiff	p-adj	lower	upper	reject
0	1	0.0796	0	0.0613	0.0978	TRUE
Family
group1	group2	meandiff	p-adj	lower	upper	reject
0	1	-0.0847	0	-0.1222	-0.0473	TRUE

## Sheet: F1-dim
Random								Random
group1	group2	meandiff	p-adj	lower	upper	reject		group1	group2	meandiff	p-adj	lower	upper	reject
AF-CAE	AF-ORIG	0.0008	0.9595	-0.0063	0.0079	FALSE		ESM-CAE	ESM-ORIG	-0.0017	0.7564	-0.0076	0.0041	FALSE
AF-CAE	AF-TRIM	0.0002	0.9968	-0.0069	0.0073	FALSE		ESM-CAE	ESM-TRIM	0.001	0.9097	-0.0049	0.0069	FALSE
AF-ORIG	AF-TRIM	-0.0006	0.9786	-0.0077	0.0065	FALSE		ESM-ORIG	ESM-TRIM	0.0028	0.5008	-0.0031	0.0087	FALSE
Kinase								Kinase
group1	group2	meandiff	p-adj	lower	upper	reject		group1	group2	meandiff	p-adj	lower	upper	reject
AF-CAE	AF-ORIG	0.0039	0.9852	-0.0535	0.0613	FALSE		ESM-CAE	ESM-ORIG	0.0391	0.2625	-0.0204	0.0986	FALSE
AF-CAE	AF-TRIM	0.0086	0.9309	-0.0488	0.066	FALSE		ESM-CAE	ESM-TRIM	0.0419	0.2161	-0.0176	0.1014	FALSE
AF-ORIG	AF-TRIM	0.0047	0.979	-0.0527	0.0621	FALSE		ESM-ORIG	ESM-TRIM	0.0028	0.9928	-0.0567	0.0624	FALSE
Family								Family
group1	group2	meandiff	p-adj	lower	upper	reject		group1	group2	meandiff	p-adj	lower	upper	reject
AF-CAE	AF-ORIG	0.0148	0.9158	-0.0741	0.1036	FALSE		ESM-CAE	ESM-ORIG	0.0862	0.2917	-0.0507	0.223	FALSE
AF-CAE	AF-TRIM	0.015	0.9134	-0.0739	0.1039	FALSE		ESM-CAE	ESM-TRIM	0.0856	0.2967	-0.0513	0.2224	FALSE
AF-ORIG	AF-TRIM	0.0002	1	-0.0886	0.0891	FALSE		ESM-ORIG	ESM-TRIM	-0.0006	0.9999	-0.1375	0.1363	FALSE

## Sheet: F1-trim
Random
group1	group2	meandiff	p-adj	lower	upper	reject
ORIG	TRIM	0.0016	0.2311	-0.001	0.0042	FALSE
Kinase
group1	group2	meandiff	p-adj	lower	upper	reject
ORIG	TRIM	0.007	0.5516	-0.0163	0.0304	FALSE
Family
group1	group2	meandiff	p-adj	lower	upper	reject
ORIG	TRIM	0.006	0.7638	-0.0331	0.045	FALSE
