# Supplementary material for: All That Glitters Is Not Gold: Importance of Rigorous Evaluation of Proteochemometric Models
Source: J Chem Inf Model. 2025 Sep 3;65(19):10239–52. doi: 10.1021/acs.jcim.5c00395 (PMC12529762; doi:10.1021/acs.jcim.5c00395)
Supplement: Supplementary file 1 [file ci5c00395_si_001.zip › SI_tables/Supp_Table_S9_AUC_anova_results_by_split.xlsx]

## Sheet: AUC_ANOVA
Random
Variable	SS	df	F	PR(>F
emb	2.28e-05	3	2.62065	0.0530804
trim	4.16e-05	1	14.3291	0.000224603
ratio	0.000881828	1	303.453	2.84e-37
emb x trim	5.96e-05	3	6.83785	0.000243462
emb x ratio	4.27e-05	3	4.89969	0.00284541
trim x ratio	6.31e-06	1	2.17144	0.142777
emb x trim x ratio	1.91e-05	3	2.18772	0.092054
Residual	0.000418461	144
Kinase
Variable	SS	df	F	PR(>F
emb	0.0261982	3	2.36239	0.0737646
trim	0.0157871	1	4.27076	0.0405649
ratio	1.29756	1	351.018	1.93e-40
emb x trim	0.00146075	3	0.131721	0.94107
emb x ratio	0.0253561	3	2.28646	0.0812303
trim x ratio	0.0060962	1	1.64916	0.201136
emb x trim x ratio	0.00152707	3	0.137701	0.937348
Residual	0.532305	144
Family
Variable	SS	df	F	PR(>F
emb	0.0263318	3	0.796155	0.497919
trim	9.58e-06	1	0.000868535	0.97653
ratio	0.237792	1	21.5693	7.62e-06
emb x trim	0.00153805	3	0.0465037	0.986649
emb x ratio	0.0316031	3	0.955536	0.415617
trim x ratio	0.00546853	1	0.496031	0.482387
emb x trim x ratio	0.0626536	3	1.89436	0.133178
Residual	1.58754	144

## Sheet: AUC-emb-tukey
Random
group1	group2	meandiff	p-adj	lower	upper	reject
AF	ESM	-0.0004	0.9068	-0.0019	0.0011	FALSE
AF	PB	0	1	-0.0017	0.0016	FALSE
AF	T5	0.0004	0.909	-0.0012	0.0021	FALSE
ESM	PB	0.0004	0.9372	-0.0013	0.002	FALSE
ESM	T5	0.0008	0.5826	-0.0008	0.0024	FALSE
PB	T5	0.0004	0.9229	-0.0014	0.0022	FALSE
Kinase
group1	group2	meandiff	p-adj	lower	upper	reject
AF	ESM	0.0175	0.8426	-0.0374	0.0723	FALSE
AF	PB	0.0119	0.9584	-0.0494	0.0732	FALSE
AF	T5	0.019	0.8534	-0.0423	0.0803	FALSE
ESM	PB	-0.0056	0.9954	-0.0669	0.0557	FALSE
ESM	T5	0.0015	0.9999	-0.0598	0.0628	FALSE
PB	T5	0.0071	0.9928	-0.0601	0.0742	FALSE
Family
group1	group2	meandiff	p-adj	lower	upper	reject
AF	ESM	0.0062	0.9905	-0.0471	0.0595	FALSE
AF	PB	-0.0011	1	-0.0607	0.0585	FALSE
AF	T5	0.0281	0.6131	-0.0315	0.0877	FALSE
ESM	PB	-0.0073	0.9889	-0.0669	0.0523	FALSE
ESM	T5	0.0219	0.7757	-0.0377	0.0815	FALSE
PB	T5	0.0292	0.6525	-0.0361	0.0945	FALSE

## Sheet: AUC-ratio-tukey
Random
group1	group2	meandiff	p-adj	lower	upper	reject
0	1	0.0048	0	0.0042	0.0053	TRUE
Kinase
group1	group2	meandiff	p-adj	lower	upper	reject
0	1	0.1886	0	0.1701	0.207	TRUE
Family
group1	group2	meandiff	p-adj	lower	upper	reject
0	1	0.1886	0	0.1701	0.207	TRUE

## Sheet: AUC-dim
Random								Random
group1	group2	meandiff	p-adj	lower	upper	reject		group1	group2	meandiff	p-adj	lower	upper	reject
AF-CAE	AF-ORIG	0.0016	0.196	-0.0006	0.0038	FALSE		ESM-CAE	ESM-ORIG	-0.0017	0.2106	-0.0041	0.0007	FALSE
AF-CAE	AF-TRIM	0.0008	0.6441	-0.0014	0.003	FALSE		ESM-CAE	ESM-TRIM	0.001	0.5902	-0.0014	0.0033	FALSE
AF-ORIG	AF-TRIM	-0.0008	0.6724	-0.003	0.0014	FALSE		ESM-ORIG	ESM-TRIM	0.0027	0.0248	0.0003	0.005	TRUE
Kinase								Kinase
group1	group2	meandiff	p-adj	lower	upper	reject		group1	group2	meandiff	p-adj	lower	upper	reject
AF-CAE	AF-ORIG	0.0017	0.9988	-0.086	0.0894	FALSE		ESM-CAE	ESM-ORIG	0.0513	0.3358	-0.0354	0.1379	FALSE
AF-CAE	AF-TRIM	0.0163	0.8955	-0.0714	0.104	FALSE		ESM-CAE	ESM-TRIM	0.0708	0.1304	-0.0159	0.1574	FALSE
AF-ORIG	AF-TRIM	0.0146	0.9151	-0.0731	0.1023	FALSE		ESM-ORIG	ESM-TRIM	0.0195	0.8514	-0.0672	0.1062	FALSE
Family								Family
group1	group2	meandiff	p-adj	lower	upper	reject		group1	group2	meandiff	p-adj	lower	upper	reject
AF-CAE	AF-ORIG	0.0394	0.5016	-0.0447	0.1234	FALSE		ESM-CAE	ESM-ORIG	0.0703	0.1325	-0.0162	0.1567	FALSE
AF-CAE	AF-TRIM	0.0321	0.6309	-0.052	0.1162	FALSE		ESM-CAE	ESM-TRIM	0.0753	0.0994	-0.0111	0.1618	FALSE
AF-ORIG	AF-TRIM	-0.0073	0.9764	-0.0914	0.0768	FALSE		ESM-ORIG	ESM-TRIM	0.0051	0.9891	-0.0814	0.0915	FALSE

## Sheet: AUC-trim
Random
group1	group2	meandiff	p-adj	lower	upper	reject
ORIG	TRIM	0.001	0.0348	0.0001	0.002	TRUE
Kinase
group1	group2	meandiff	p-adj	lower	upper	reject
ORIG	TRIM	0.0199	0.2524	-0.0143	0.054	FALSE
Family
group1	group2	meandiff	p-adj	lower	upper	reject
ORIG	TRIM	0.0005	0.9778	-0.0342	0.0352	FALSE
